# Supplementary material for: N,N-Bis(2-pyridylmeth­yl)-tert-butyl­amine
Source: Acta Crystallogr Sect E Struct Rep Online. 2009 Jan 28;65(Pt 2):o402. doi: 10.1107/S1600536809001366 (PMC2968317; doi:10.1107/S1600536809001366)
Supplement: Supplementary file 2 [file e-65-0o402-Isup2.hkl]

#
# h,k,l, Fc-squared, Fo-squared, sigma(Fo-squared) and status flag
#
data_I
_shelx_title ' BPTBA_RT_10S_RED1 in Cc'
_shelx_refln_list_code          4
_shelx_F_calc_maximum      143.96
_exptl_crystal_F_000       552.00
_reflns_d_resolution_high  0.6726
 
loop_
 _symmetry_equiv_pos_as_xyz
 'x, y, z'
 'x, -y, z+1/2'
 'x+1/2, y+1/2, z'
 'x+1/2, -y+1/2, z+1/2'
 
_cell_length_a     6.1808
_cell_length_b    17.9502
_cell_length_c    13.7079
_cell_angle_alpha  90.000
_cell_angle_beta  100.239
_cell_angle_gamma  90.000
 
_shelx_F_squared_multiplier     1.000
 
loop_
 _refln_index_h
 _refln_index_k
 _refln_index_l
 _refln_F_squared_calc
 _refln_F_squared_meas
 _refln_F_squared_sigma
 _refln_observed_status
   2   0   0     1933.94     2100.32     61.20 o
   4   0   0      132.53      153.54      1.94 o
   6   0   0       64.29       50.43      2.95 o
   8   0   0       21.84       22.44      3.65 o
   3   1   0      197.55      276.57      1.79 o
   5   1   0       16.48       16.69      0.85 o
   7   1   0       12.99       10.12      2.00 o
   2   2   0     1276.69     1355.95      4.93 o
   4   2   0       39.71       38.02      0.76 o
   6   2   0        0.06       -0.23      1.16 o
   8   2   0       17.33       19.29      2.66 o
   1   3   0     3662.33     3678.27      7.33 o
   3   3   0      476.34      506.88      2.60 o
   5   3   0       22.62       24.66      1.24 o
   7   3   0        1.86        3.90      1.81 o
   0   4   0    19773.97    17456.68    521.60 o
   2   4   0        9.68        9.83      0.24 o
   4   4   0      150.95      149.09      1.31 o
   6   4   0        4.56        2.96      1.24 o
   8   4   0       22.95       21.97      2.50 o
   1   5   0       39.80       45.22      0.49 o
   3   5   0      294.83      321.42      2.86 o
   5   5   0        3.30        7.84      1.39 o
   7   5   0        7.97        7.64      1.50 o
   0   6   0      327.28      332.39      1.73 o
   2   6   0      161.19      189.35      1.11 o
   4   6   0      222.12      221.44      1.95 o
   6   6   0       67.66       64.58      1.71 o
   8   6   0       23.59       25.65      2.50 o
   1   7   0      688.80      797.63      2.31 o
   3   7   0      464.58      469.68      2.08 o
   5   7   0      464.46      444.17      3.09 o
   7   7   0       19.93       23.61      1.68 o
   0   8   0      259.37      307.65      2.68 o
   2   8   0       46.52       55.14      1.05 o
   4   8   0       78.16       64.48      1.92 o
   6   8   0       40.13       40.34      1.92 o
   8   8   0       12.99       12.12      2.46 o
   1   9   0      254.76      254.72      1.51 o
   3   9   0       89.91      110.14      1.63 o
   5   9   0       43.73       43.04      1.57 o
   7   9   0        4.94        4.43      1.62 o
   0  10   0       53.22       46.40      0.87 o
   2  10   0      175.06      189.35      1.84 o
   4  10   0      353.04      318.79      3.06 o
   6  10   0       54.87       47.51      1.77 o
   8  10   0       22.05       25.04      2.44 o
   1  11   0      308.88      348.04      1.57 o
   3  11   0       70.05       59.33      1.50 o
   5  11   0       67.89       63.68      2.14 o
   7  11   0       10.10       13.01      1.77 o
   0  12   0       33.05       42.09      0.82 o
   2  12   0       77.76       85.51      1.13 o
   4  12   0       64.96       61.65      1.86 o
   6  12   0       14.33       16.24      1.88 o
   1  13   0      200.47      194.45      1.50 o
   3  13   0       19.35       16.25      1.27 o
   5  13   0        8.75        8.17      3.03 o
   7  13   0        1.02        0.79      1.76 o
   0  14   0       26.90       21.89      1.60 o
   2  14   0       47.97       48.94      0.92 o
   4  14   0      122.70      113.64      3.22 o
   6  14   0        2.24        1.43      1.60 o
   1  15   0      156.59      158.27      2.13 o
   3  15   0        6.15        7.66      1.66 o
   5  15   0        0.68        0.94      1.44 o
   7  15   0        8.01        7.61      2.27 o
   0  16   0      983.42      956.39      8.22 o
   2  16   0       31.91       26.29      1.33 o
   4  16   0        6.37        5.74      1.84 o
   6  16   0       25.62       27.36      2.00 o
   1  17   0      183.41      177.98      2.03 o
   3  17   0       37.37       36.96      1.70 o
   5  17   0       12.49       14.82      1.67 o
   0  18   0        2.26        2.77      1.35 o
   2  18   0      232.65      227.51      3.87 o
   4  18   0        8.52        9.47      2.04 o
   6  18   0        5.88        7.40      1.98 o
   1  19   0       65.99       63.71      1.65 o
   3  19   0       32.70       31.21      1.73 o
   5  19   0        4.55        6.51      1.89 o
   0  20   0      102.98       97.13      3.11 o
   2  20   0       42.19       41.32      1.73 o
   4  20   0        7.73        9.16      1.74 o
   1  21   0       32.87       32.71      1.62 o
   3  21   0       19.99       21.53      1.88 o
   0  22   0        0.02       -0.76      2.18 o
   2  22   0       22.28       19.98      1.79 o
   4  22   0        8.04        9.84      2.37 o
   1  23   0       13.14       13.54      1.96 o
   3  23   0       10.24       13.05      1.98 o
   0  24   0        0.02        0.54      2.41 o
   2  24   0        0.20       -0.45      1.73 o
   1  25   0        1.08        2.02      2.02 o
  -7   1   1        2.21       -1.22      2.38 o
  -5   1   1       20.64       20.93      0.94 o
  -3   1   1     1839.00     1987.96      9.18 o
   1   1   1     2657.14     2620.07     18.83 o
   3   1   1      704.11      757.80      3.24 o
   5   1   1      141.34      113.28      1.28 o
   7   1   1       31.96       31.48      2.65 o
  -8   2   1        4.33        0.79      2.33 o
  -6   2   1       70.94       58.70      1.61 o
  -4   2   1      146.28      170.92      1.26 o
  -2   2   1      388.21      411.88      0.95 o
   2   2   1     5579.49     5825.27     10.86 o
   4   2   1        4.38        4.22      0.45 o
   6   2   1       77.45       62.62      1.63 o
   8   2   1        0.44        0.83      2.61 o
  -7   3   1       13.37       16.59      1.96 o
  -5   3   1       71.18       61.72      1.49 o
  -3   3   1      416.97      472.02      2.49 o
  -1   3   1     4777.95     4938.24     10.77 o
   1   3   1      102.65       98.40      0.87 o
   3   3   1      282.25      259.13      1.33 o
   5   3   1      592.51      515.04      3.14 o
   7   3   1       33.56       32.86      2.15 o
  -8   4   1       18.17       19.61      4.02 o
  -6   4   1       84.33       68.97      1.68 o
  -4   4   1       44.69       35.55      1.29 o
  -2   4   1      907.63      866.66      3.61 o
   0   4   1     6565.22     6626.44     50.15 o
   2   4   1     2011.52     2107.92      4.66 o
   4   4   1      177.97      144.28      1.34 o
   6   4   1      136.38      120.41      1.99 o
   8   4   1        5.53        5.94      2.31 o
  -7   5   1        7.75        6.91      1.42 o
  -5   5   1      132.13      135.93      3.35 o
  -3   5   1      268.99      310.35      1.89 o
  -1   5   1     1585.33     1654.55      4.69 o
   1   5   1     1553.86     1679.41      7.69 o
   3   5   1      886.09      914.31      4.74 o
   5   5   1      202.75      191.48      2.17 o
   7   5   1        6.43        6.46      1.47 o
  -8   6   1       10.36       14.90      2.39 o
  -6   6   1       75.67       74.63      1.77 o
  -4   6   1      123.45      120.87      1.34 o
  -2   6   1      698.13      747.74      2.19 o
   0   6   1     1796.92     1969.74      3.51 o
   2   6   1     2087.81     2141.95      9.64 o
   4   6   1       42.17       43.35      1.23 o
   6   6   1        5.82        5.62      1.05 o
   8   6   1        5.57        5.58      2.31 o
  -7   7   1       18.42       22.07      1.65 o
  -5   7   1      233.35      221.83      2.71 o
  -3   7   1       13.60       17.27      0.61 o
  -1   7   1      184.08      196.22      0.85 o
   1   7   1     2276.60     2484.84      7.15 o
   3   7   1      229.10      226.01      2.97 o
   5   7   1      569.60      550.60      3.41 o
   7   7   1        7.64        5.98      1.59 o
  -8   8   1       15.48       22.09      2.48 o
  -6   8   1      102.85       87.86      2.17 o
  -4   8   1      229.33      208.97      1.72 o
  -2   8   1     1238.91     1317.03      3.06 o
   0   8   1      308.80      357.24      1.36 o
   2   8   1     1226.97     1364.46      6.47 o
   4   8   1      970.22      909.29      3.91 o
   6   8   1       26.97       25.92      1.28 o
   8   8   1        7.65        8.19      2.38 o
  -7   9   1        8.81       10.12      1.64 o
  -5   9   1      320.46      295.87      2.70 o
  -3   9   1      312.70      310.17      1.76 o
  -1   9   1        5.07        6.32      0.39 o
   1   9   1      775.04      880.89      3.83 o
   3   9   1      166.26      170.56      2.58 o
   5   9   1       90.97       80.28      1.50 o
   7   9   1        0.05        1.86      1.62 o
  -8  10   1        2.20        3.75      2.21 o
  -6  10   1        7.78        8.77      2.05 o
  -4  10   1      286.34      269.75      2.39 o
  -2  10   1      153.66      161.78      0.99 o
   0  10   1      369.52      442.72      1.59 o
   2  10   1      314.67      328.79      2.04 o
   4  10   1      141.90      130.19      2.14 o
   6  10   1       21.66       24.28      1.34 o
   8  10   1        2.55        2.17      2.23 o
  -7  11   1       17.77       15.99      2.15 o
  -5  11   1      212.67      198.42      3.09 o
  -3  11   1      296.16      276.36      1.58 o
  -1  11   1      422.78      468.81      3.08 o
   1  11   1      277.83      312.08      2.52 o
   3  11   1       19.17       18.35      1.00 o
   5  11   1       46.00       47.18      1.39 o
   7  11   1       28.87       35.60      2.02 o
  -8  12   1        7.97       16.36      3.59 o
  -6  12   1       13.49       12.62      2.01 o
  -4  12   1      196.06      187.41      2.24 o
  -2  12   1       45.82       41.72      1.02 o
   0  12   1       16.49       19.03      0.52 o
   2  12   1      141.62      138.11      1.60 o
   4  12   1       52.58       55.74      1.91 o
   6  12   1       50.67       43.85      2.21 o
  -7  13   1        0.33       -0.14      1.79 o
  -5  13   1       27.96       28.76      1.53 o
  -3  13   1      517.87      483.45      3.86 o
  -1  13   1      117.92      121.60      1.25 o
   1  13   1       19.80       19.79      0.83 o
   3  13   1       78.51       81.31      1.21 o
   5  13   1       26.34       28.81      1.61 o
   7  13   1       12.51       12.35      1.87 o
  -6  14   1        5.66        5.65      2.15 o
  -4  14   1       28.78       27.09      1.44 o
  -2  14   1       95.01       84.39      1.04 o
   0  14   1       55.85       62.49      0.97 o
   2  14   1        0.50       -0.39      0.52 o
   4  14   1       14.31       19.16      2.25 o
   6  14   1       11.61       13.18      1.71 o
  -7  15   1        4.74        3.74      1.89 o
  -5  15   1        2.37        2.33      1.84 o
  -3  15   1      123.51      128.36      2.14 o
  -1  15   1       64.20       61.10      1.08 o
   1  15   1       83.19       90.07      1.27 o
   3  15   1       13.33       13.56      1.18 o
   5  15   1        8.32        7.46      1.54 o
   7  15   1        6.19        7.66      2.94 o
  -6  16   1        4.46        5.82      1.78 o
  -4  16   1       75.69       79.42      2.41 o
  -2  16   1       35.95       36.18      1.26 o
   0  16   1       32.94       25.78      1.03 o
   2  16   1       21.01       18.13      1.05 o
   4  16   1       11.31       10.56      1.19 o
   6  16   1        1.58        0.40      1.77 o
  -5  17   1        5.80        6.74      1.67 o
  -3  17   1      203.43      194.13      6.87 o
  -1  17   1        0.53       -0.08      1.09 o
   1  17   1       82.60       80.22      1.59 o
   3  17   1        1.44       -0.07      1.36 o
   5  17   1        5.02        3.56      1.62 o
  -6  18   1        0.37        1.12      1.86 o
  -4  18   1       61.96       58.55      1.99 o
  -2  18   1       56.60       52.12      1.70 o
   0  18   1       33.96       32.37      1.22 o
   2  18   1       65.87       61.09      1.77 o
   4  18   1        2.50        4.64      1.88 o
   6  18   1       14.08       16.06      3.19 o
  -5  19   1       10.56       11.59      1.86 o
  -3  19   1      106.86      108.04      2.24 o
  -1  19   1       75.25       71.71      1.68 o
   1  19   1       87.15       78.86      1.74 o
   3  19   1       11.51       11.09      1.65 o
   5  19   1        7.99       11.23      1.86 o
  -4  20   1       57.62       62.87      2.17 o
  -2  20   1        9.16        9.17      1.52 o
   0  20   1       23.66       22.67      1.83 o
   2  20   1        4.42        4.59      1.52 o
   4  20   1        9.04       11.67      1.78 o
  -5  21   1       10.50       17.32      3.41 o
  -3  21   1       28.24       30.30      1.95 o
  -1  21   1        1.40        1.00      1.11 o
   1  21   1       24.97       24.04      1.58 o
   3  21   1       33.19       31.78      1.94 o
  -4  22   1        6.75        8.52      1.93 o
  -2  22   1        2.23        2.34      1.58 o
   0  22   1        8.63        8.19      1.66 o
   2  22   1       40.09       37.58      1.92 o
   4  22   1        4.21        6.98      1.96 o
  -3  23   1        7.82        9.71      1.88 o
  -1  23   1        0.75        2.25      1.83 o
   1  23   1        2.69        3.77      1.92 o
   3  23   1       10.56        8.24      1.95 o
  -2  24   1        5.77        4.82      1.78 o
   0  24   1        1.50        0.88      2.51 o
   2  24   1        1.33        2.80      1.81 o
  -1  25   1        0.04        1.72      2.02 o
   1  25   1        1.13        3.85      2.10 o
  -8   0   2        7.27        4.78      3.12 o
  -6   0   2       15.07       10.03      2.34 o
  -4   0   2      161.28      177.37      3.61 o
  -2   0   2     2631.92     2564.26      7.01 o
   2   0   2     4480.33     4756.26      4.88 o
   4   0   2      209.60      179.85      3.16 o
   6   0   2       92.55       75.78      3.11 o
   8   0   2       60.52       69.97      4.16 o
  -7   1   2       23.83       23.81      1.97 o
  -5   1   2       87.40       73.77      1.19 o
  -3   1   2     1846.29     1915.83      6.58 o
  -1   1   2    11496.11    11255.36     27.66 o
   1   1   2     3427.90     3524.06     10.04 o
   3   1   2     1877.70     2064.01      4.17 o
   5   1   2      128.33      124.52      1.48 o
   7   1   2       41.74       47.99      2.32 o
  -8   2   2        4.66        1.78      2.28 o
  -6   2   2       51.39       41.75      1.90 o
  -4   2   2      272.11      276.12      1.65 o
  -2   2   2      508.26      541.09      1.98 o
   2   2   2      472.56      524.30      2.31 o
   4   2   2      184.34      182.79      2.20 o
   6   2   2        3.24        2.17      1.20 o
   8   2   2        7.68        9.01      3.13 o
  -7   3   2       46.48       44.43      2.20 o
  -5   3   2       53.00       53.37      1.37 o
  -3   3   2      947.83     1034.90      1.97 o
  -1   3   2     1114.16     1269.72      3.41 o
   1   3   2      914.57      954.78      3.02 o
   3   3   2      163.68      199.81      1.08 o
   5   3   2      115.86      112.20      1.43 o
   7   3   2        5.27        7.32      2.72 o
  -8   4   2       18.59       22.50      2.41 o
  -6   4   2        9.31        8.07      1.31 o
  -4   4   2      234.68      231.57      2.61 o
  -2   4   2     1590.51     1680.40      4.28 o
   0   4   2      924.23     1014.17      4.38 o
   2   4   2      273.81      311.83      1.36 o
   4   4   2      347.81      308.12      1.92 o
   6   4   2        6.24        4.59      1.26 o
   8   4   2        7.19       11.68      2.30 o
  -7   5   2        0.86        2.36      1.37 o
  -5   5   2      420.23      376.55      4.01 o
  -3   5   2      143.26      161.97      1.12 o
  -1   5   2     2232.31     2302.85      4.84 o
   1   5   2      158.33      157.65      3.37 o
   3   5   2      557.64      600.59      9.46 o
   5   5   2      112.46      111.33      1.49 o
   7   5   2       43.89       44.95      1.83 o
  -8   6   2       11.15       16.72      2.36 o
  -6   6   2       49.66       41.93      2.74 o
  -4   6   2       40.09       42.33      1.63 o
  -2   6   2      446.75      569.57      3.46 o
   0   6   2      884.87      926.70      4.72 o
   2   6   2       10.51       10.70      0.28 o
   4   6   2      875.40      843.53      3.39 o
   6   6   2        3.58        4.06      1.27 o
   8   6   2        1.62        1.14      2.30 o
  -7   7   2       25.05       24.88      1.67 o
  -5   7   2        5.82        7.33      1.15 o
  -3   7   2      184.88      239.32      1.70 o
  -1   7   2     1142.98     1249.36      4.77 o
   1   7   2       60.88       61.82      1.48 o
   3   7   2      328.65      299.17      2.52 o
   5   7   2      412.22      405.31      2.52 o
   7   7   2       16.51       18.04      1.73 o
  -8   8   2       28.47       37.07      2.64 o
  -6   8   2       44.72       41.12      1.66 o
  -4   8   2       32.24       38.97      1.04 o
  -2   8   2       10.03       10.75      0.32 o
   0   8   2      256.64      290.35      2.49 o
   2   8   2     2193.28     2228.34      6.18 o
   4   8   2      105.14      111.86      1.83 o
   6   8   2       28.62       28.46      1.27 o
   8   8   2        4.12        1.84      3.08 o
  -7   9   2       17.30       18.21      1.73 o
  -5   9   2      160.91      143.73      2.17 o
  -3   9   2      286.26      285.11      1.54 o
  -1   9   2      790.99      813.54      2.60 o
   1   9   2     1651.97     1714.06      6.84 o
   3   9   2      445.05      432.72      3.11 o
   5   9   2      126.96      126.62      1.71 o
   7   9   2       15.49       15.62      1.76 o
  -8  10   2        7.30       10.18      1.91 o
  -6  10   2       68.14       68.18      3.08 o
  -4  10   2        7.52        7.08      1.13 o
  -2  10   2      228.91      257.61      1.46 o
   0  10   2      420.77      479.16      2.64 o
   2  10   2      356.65      375.93      2.72 o
   4  10   2      290.71      277.54      2.91 o
   6  10   2        0.63        1.46      1.15 o
   8  10   2        2.36        2.77      2.25 o
  -7  11   2        0.83        2.10      1.65 o
  -5  11   2       98.27       93.21      1.95 o
  -3  11   2      134.39      133.25      1.25 o
  -1  11   2      697.22      718.01      7.01 o
   1  11   2       57.30       66.01      0.93 o
   3  11   2      151.86      155.02      1.85 o
   5  11   2       60.60       54.88      1.43 o
   7  11   2        4.20        6.04      1.80 o
  -8  12   2        0.62       -0.47      3.37 o
  -6  12   2       14.78       15.28      2.03 o
  -4  12   2      187.97      182.85      2.21 o
  -2  12   2      201.09      202.28      1.02 o
   0  12   2       44.68       51.98      0.63 o
   2  12   2      189.45      191.76      1.61 o
   4  12   2       68.42       66.38      1.66 o
   6  12   2        7.47        5.73      1.54 o
  -7  13   2       16.10       16.48      2.42 o
  -5  13   2      109.54      104.82      2.07 o
  -3  13   2      106.83       96.55      1.65 o
  -1  13   2      246.00      274.97      1.63 o
   1  13   2       18.33       22.26      0.76 o
   3  13   2       42.33       40.25      1.13 o
   5  13   2       44.19       40.81      1.72 o
   7  13   2       22.05       20.78      2.60 o
  -6  14   2       41.48       39.77      3.24 o
  -4  14   2       65.67       58.99      1.67 o
  -2  14   2      173.46      170.75      1.49 o
   0  14   2      365.79      354.28      1.93 o
   2  14   2        2.15        3.44      0.82 o
   4  14   2       12.24       13.30      1.28 o
   6  14   2        8.16        8.47      1.67 o
  -7  15   2        3.75        5.00      2.46 o
  -5  15   2       68.73       65.72      3.04 o
  -3  15   2      318.16      308.13      4.52 o
  -1  15   2      769.03      750.99      5.28 o
   1  15   2       79.70       66.77      1.04 o
   3  15   2       29.15       23.65      1.43 o
   5  15   2        4.62        7.41      1.54 o
   7  15   2       19.68       22.28      3.16 o
  -6  16   2        3.27        4.08      2.22 o
  -4  16   2       62.68       65.07      1.77 o
  -2  16   2      188.91      179.27      1.67 o
   0  16   2       95.29       87.02      1.27 o
   2  16   2       45.07       36.80      1.18 o
   4  16   2        3.48        3.65      1.16 o
   6  16   2       26.20       24.80      2.02 o
  -5  17   2        2.74        4.38      2.00 o
  -3  17   2        1.37        2.17      1.73 o
  -1  17   2      205.28      195.57      2.54 o
   1  17   2       62.89       48.32      1.41 o
   3  17   2       66.98       67.06      1.81 o
   5  17   2        4.75        3.30      1.62 o
  -6  18   2        7.45       10.47      1.98 o
  -4  18   2        5.24        7.86      1.91 o
  -2  18   2        7.43        6.78      1.61 o
   0  18   2        8.54        7.35      1.01 o
   2  18   2       12.86       14.65      1.65 o
   4  18   2       31.22       32.90      1.77 o
   6  18   2        1.24        3.89      3.07 o
  -5  19   2        3.76        4.77      2.21 o
  -3  19   2        0.66        1.99      1.82 o
  -1  19   2        7.98        7.82      1.06 o
   1  19   2       28.92       33.19      1.98 o
   3  19   2       61.00       64.84      2.01 o
   5  19   2        1.72        0.42      1.80 o
  -4  20   2        3.50        4.29      1.73 o
  -2  20   2       10.59       10.02      1.48 o
   0  20   2        0.10       -1.01      1.22 o
   2  20   2        7.39        8.16      1.52 o
   4  20   2        3.36        5.51      1.84 o
  -5  21   2       29.47       37.29      3.62 o
  -3  21   2        8.00        7.09      1.74 o
  -1  21   2       14.05       13.38      1.20 o
   1  21   2        9.12        9.73      1.46 o
   3  21   2       53.61       53.25      2.12 o
  -4  22   2       20.97       22.96      2.04 o
  -2  22   2       26.82       26.60      1.77 o
   0  22   2        0.04        2.15      1.63 o
   2  22   2       27.57       30.57      1.96 o
   4  22   2       11.63       13.87      2.05 o
  -3  23   2       25.35       26.31      2.01 o
  -1  23   2       13.86       13.01      1.94 o
   1  23   2       18.44       22.71      2.17 o
   3  23   2        1.17        1.77      1.93 o
  -2  24   2        7.73        6.84      1.75 o
   0  24   2        7.38        9.10      2.64 o
   2  24   2       39.09       45.92      2.20 o
  -1  25   2       10.96       12.81      2.12 o
   1  25   2       15.67       21.68      2.29 o
   0  26   2        5.15       11.75      3.02 o
  -7   1   3        9.49       11.59      1.96 o
  -5   1   3        2.90        1.76      0.81 o
  -3   1   3      168.07      164.84      0.98 o
  -1   1   3     7669.60     7994.10     26.17 o
   1   1   3      411.71      458.14      2.38 o
   3   1   3      115.68      127.76      0.74 o
   5   1   3      128.69      127.23      1.54 o
   7   1   3       11.23        8.82      2.04 o
  -8   2   3       36.21       43.76      2.60 o
  -6   2   3       88.92       77.54      1.66 o
  -4   2   3       12.95       10.20      0.57 o
  -2   2   3       86.23       97.49      0.86 o
   0   2   3    20724.31    20070.86     35.26 o
   2   2   3      543.95      618.15      1.54 o
   4   2   3      850.03      748.93      3.03 o
   6   2   3       82.26       75.44      1.77 o
   8   2   3       42.48       45.71      4.10 o
  -7   3   3        2.81        5.16      1.78 o
  -5   3   3      337.11      308.40      4.20 o
  -3   3   3       45.29       41.25      0.52 o
  -1   3   3     4804.20     4987.17     10.40 o
   1   3   3      973.94     1074.29      4.91 o
   3   3   3      320.89      320.75      3.42 o
   5   3   3      282.57      280.17      1.96 o
   7   3   3       18.84       20.25      3.12 o
  -8   4   3       54.75       61.53      2.85 o
  -6   4   3       67.23       65.80      1.67 o
  -4   4   3      734.10      661.71      1.92 o
  -2   4   3       42.83       41.42      0.95 o
   0   4   3    15815.34    15808.82     71.16 o
   2   4   3     1200.03     1262.64      2.71 o
   4   4   3      336.85      315.54      1.76 o
   6   4   3       10.77        9.25      1.33 o
   8   4   3        8.91       10.10      2.34 o
  -7   5   3       36.09       34.98      1.65 o
  -5   5   3      402.07      391.65      3.66 o
  -3   5   3       15.34       13.18      0.50 o
  -1   5   3     5355.58     5561.96     13.48 o
   1   5   3      355.04      414.23      2.38 o
   3   5   3      137.25      108.90      1.09 o
   5   5   3       21.45       24.43      1.15 o
   7   5   3        7.56        5.64      1.60 o
  -8   6   3       12.72       19.67      3.37 o
  -6   6   3      138.61      130.27      2.11 o
  -4   6   3      349.35      330.68      1.62 o
  -2   6   3       20.98       25.09      0.38 o
   0   6   3     3825.45     4177.84     20.29 o
   2   6   3      976.79     1082.57      2.70 o
   4   6   3      197.09      192.19      1.59 o
   6   6   3        3.07        3.99      1.32 o
   8   6   3        6.65        7.11      2.72 o
  -7   7   3        4.04        3.17      1.44 o
  -5   7   3      235.47      224.99      2.02 o
  -3   7   3      219.89      261.69      1.32 o
  -1   7   3      476.45      529.15      1.51 o
   1   7   3     1977.15     2289.68      8.23 o
   3   7   3      327.70      301.00      1.76 o
   5   7   3       25.79       23.33      1.12 o
   7   7   3       11.95        9.84      1.63 o
  -8   8   3       33.32       43.42      4.03 o
  -6   8   3       28.74       30.88      1.58 o
  -4   8   3      188.70      163.32      1.50 o
  -2   8   3       34.49       43.56      0.65 o
   0   8   3     1808.41     2034.32      7.87 o
   2   8   3      340.00      381.04      4.40 o
   4   8   3      835.19      803.75      3.19 o
   6   8   3       25.47       28.90      1.29 o
   8   8   3       10.93        8.73      3.02 o
  -7   9   3        3.55        4.83      1.57 o
  -5   9   3       47.03       44.74      1.34 o
  -3   9   3       58.53       56.96      0.88 o
  -1   9   3      630.69      661.68      1.84 o
   1   9   3      390.36      461.01      2.29 o
   3   9   3      704.57      680.49      6.08 o
   5   9   3      106.73      117.58      1.67 o
   7   9   3       12.66       16.77      1.78 o
  -8  10   3        3.38        3.98      1.89 o
  -6  10   3       46.74       46.33      1.48 o
  -4  10   3       51.86       49.89      1.96 o
  -2  10   3      103.99      105.79      0.83 o
   0  10   3       13.93       15.02      0.60 o
   2  10   3       77.44       84.98      1.95 o
   4  10   3       16.15       15.10      1.05 o
   6  10   3       35.25       35.11      1.40 o
  -7  11   3       19.00       21.54      1.82 o
  -5  11   3       15.30       13.29      1.42 o
  -3  11   3      240.66      228.09      1.70 o
  -1  11   3       98.62      101.68      0.93 o
   1  11   3        3.19        4.00      0.61 o
   3  11   3       18.69       18.73      1.10 o
   5  11   3       34.47       32.22      1.32 o
   7  11   3       23.62       23.82      1.93 o
  -8  12   3        0.37        0.98      3.41 o
  -6  12   3       49.59       46.43      1.83 o
  -4  12   3      504.76      483.45      3.23 o
  -2  12   3       28.23       29.84      0.90 o
   0  12   3      196.16      210.76      1.46 o
   2  12   3       49.40       42.81      1.09 o
   4  12   3      107.97       96.60      2.22 o
   6  12   3        6.43        7.28      1.57 o
  -7  13   3        0.73        4.06      2.22 o
  -5  13   3       11.55        7.44      1.41 o
  -3  13   3       30.46       24.65      1.01 o
  -1  13   3      131.98      135.42      1.28 o
   1  13   3       32.17       26.84      0.81 o
   3  13   3       40.70       35.07      1.16 o
   5  13   3       30.63       31.46      1.65 o
   7  13   3        6.42        9.46      2.53 o
  -6  14   3       19.70       21.15      1.76 o
  -4  14   3        9.27       12.41      1.39 o
  -2  14   3      118.71      115.69      1.36 o
   0  14   3      200.68      185.41      1.60 o
   2  14   3       37.75       39.92      1.09 o
   4  14   3       10.86       12.66      1.15 o
   6  14   3        6.13        6.99      1.73 o
  -7  15   3        2.48        2.42      2.33 o
  -5  15   3        8.75        7.63      1.46 o
  -3  15   3       88.16       89.94      1.74 o
  -1  15   3      265.93      250.75      1.98 o
   1  15   3       52.42       60.24      1.50 o
   3  15   3       59.13       59.14      1.38 o
   5  15   3       11.86       13.59      1.61 o
  -6  16   3       48.51       53.26      2.14 o
  -4  16   3       89.73       83.07      1.88 o
  -2  16   3       77.72       76.15      1.29 o
   0  16   3        1.66        1.19      0.85 o
   2  16   3       35.23       36.00      1.21 o
   4  16   3        7.44        6.94      1.22 o
   6  16   3        7.55        9.82      1.59 o
  -5  17   3       26.63       27.23      2.36 o
  -3  17   3       16.44       15.42      1.33 o
  -1  17   3      119.81      111.04      1.70 o
   1  17   3       69.95       71.95      1.35 o
   3  17   3        0.38       -1.12      1.13 o
   5  17   3        1.59        1.47      1.38 o
  -6  18   3        5.42        2.39      2.37 o
  -4  18   3       27.33       26.44      2.10 o
  -2  18   3       20.21       19.10      1.26 o
   0  18   3      172.03      163.41      2.06 o
   2  18   3       68.47       62.52      1.82 o
   4  18   3       22.42       22.12      1.74 o
   6  18   3        2.14        5.13      3.03 o
  -5  19   3       12.75       13.00      2.31 o
  -3  19   3       51.20       51.28      3.09 o
  -1  19   3       22.08       20.14      1.27 o
   1  19   3      185.98      189.44      3.02 o
   3  19   3       12.68       10.99      1.66 o
   5  19   3       16.26       16.32      1.93 o
  -4  20   3        6.46        7.85      2.31 o
  -2  20   3       44.12       43.28      2.17 o
   0  20   3       32.10       32.60      1.47 o
   2  20   3       25.10       20.48      1.65 o
   4  20   3       22.06       23.95      2.32 o
  -5  21   3        6.92        9.70      3.32 o
  -3  21   3       27.66       27.96      2.24 o
  -1  21   3       10.47       10.84      1.37 o
   1  21   3        8.28       11.57      1.53 o
   3  21   3        0.53        0.52      1.75 o
  -4  22   3        2.03        0.81      1.85 o
  -2  22   3       28.28       28.82      1.79 o
   0  22   3       49.68       54.31      4.06 o
   2  22   3       91.15       86.95      2.49 o
   4  22   3        6.71        7.60      3.77 o
  -3  23   3        1.97        1.87      1.86 o
  -1  23   3       17.04       17.84      1.98 o
   1  23   3       97.72      107.77      2.92 o
   3  23   3        2.40        2.27      1.94 o
  -2  24   3        7.75        7.58      1.76 o
   0  24   3       13.99       15.25      2.83 o
   2  24   3       24.98       30.01      2.12 o
  -1  25   3        8.01        7.53      2.08 o
   1  25   3       11.44       12.84      3.27 o
  -8   0   4       26.25       28.07      3.38 o
  -6   0   4      261.24      223.48      4.37 o
  -4   0   4        6.48        2.90      0.78 o
  -2   0   4     1593.11     1723.54     11.86 o
   0   0   4     2889.91     3168.00     22.60 o
   2   0   4     4272.66     4633.66      6.17 o
   4   0   4     1090.26     1000.14      3.15 o
   6   0   4       30.75       26.04      2.53 o
   8   0   4       25.29       26.94      3.72 o
  -7   1   4       16.80       10.86      1.93 o
  -5   1   4      174.90      152.48      1.33 o
  -3   1   4      182.01      208.32      1.14 o
  -1   1   4      245.19      293.23      1.75 o
   1   1   4      191.14      219.74      0.84 o
   3   1   4      321.58      321.54      1.16 o
   5   1   4      413.78      368.58      2.32 o
   7   1   4       16.91       14.15      2.04 o
  -8   2   4        5.08        4.40      2.19 o
  -6   2   4       20.47       16.45      1.29 o
  -4   2   4      188.87      191.62      1.21 o
  -2   2   4     1796.33     1928.84      2.53 o
   0   2   4     1571.39     1708.62      6.02 o
   2   2   4      121.57      126.06      1.22 o
   4   2   4       58.54       63.18      1.14 o
   6   2   4       47.25       45.75      1.60 o
   8   2   4        0.95        1.39      2.46 o
  -7   3   4       10.36       12.37      3.33 o
  -5   3   4       41.21       36.79      1.15 o
  -3   3   4     1234.98     1338.54      5.05 o
  -1   3   4      662.99      696.30      3.20 o
   1   3   4       64.35       78.50      1.57 o
   3   3   4       88.06       93.89      0.70 o
   5   3   4      169.88      154.33      1.67 o
   7   3   4       28.98       30.63      2.19 o
  -8   4   4        2.82        3.73      2.32 o
  -6   4   4      109.29       98.78      1.86 o
  -4   4   4       97.81      112.44      1.07 o
  -2   4   4     1756.85     1879.33      3.68 o
   0   4   4     1383.01     1445.54      7.49 o
   2   4   4     1660.10     1870.45      4.04 o
   4   4   4      242.33      227.61      1.46 o
   6   4   4       11.32       10.37      1.35 o
   8   4   4        1.39        1.42      2.22 o
  -7   5   4       10.26       11.51      1.94 o
  -5   5   4       59.51       53.08      1.78 o
  -3   5   4      254.25      250.41      1.30 o
  -1   5   4      711.59      815.33      3.03 o
   1   5   4      752.26      810.09      3.23 o
   3   5   4      340.96      314.96      2.45 o
   5   5   4       73.42       67.15      1.29 o
   7   5   4        2.65        4.32      1.61 o
  -8   6   4        2.34        3.80      2.23 o
  -6   6   4       37.31       33.30      1.33 o
  -4   6   4      103.87      119.68      1.12 o
  -2   6   4      940.07     1028.50      2.54 o
   0   6   4      542.19      640.74      2.28 o
   2   6   4      230.65      237.25      1.36 o
   4   6   4      141.31      133.82      1.24 o
   6   6   4       64.76       66.61      1.82 o
   8   6   4        2.06        0.41      2.56 o
  -7   7   4       10.56        8.90      1.89 o
  -5   7   4       62.60       57.14      1.40 o
  -3   7   4       69.69       77.02      2.20 o
  -1   7   4     2737.09     2881.52      3.80 o
   1   7   4      692.02      755.78      5.50 o
   3   7   4       38.66       32.65      1.14 o
   5   7   4        9.09        8.60      1.17 o
   7   7   4       25.87       30.22      1.89 o
  -8   8   4       22.84       25.77      2.45 o
  -6   8   4       36.56       34.52      1.36 o
  -4   8   4       27.82       27.23      0.93 o
  -2   8   4       14.39       21.27      0.72 o
   0   8   4      608.22      656.27      2.68 o
   2   8   4      562.38      590.15      3.13 o
   4   8   4        3.24        5.45      0.99 o
   6   8   4        3.53        2.73      1.42 o
   8   8   4        1.10        0.46      2.95 o
  -7   9   4       12.20       11.34      1.67 o
  -5   9   4        2.74        1.88      1.10 o
  -3   9   4       79.27       75.08      1.01 o
  -1   9   4      970.49     1010.83      4.87 o
   1   9   4      264.05      307.48      3.77 o
   3   9   4        4.33        4.14      1.01 o
   5   9   4      112.50      107.76      1.63 o
   7   9   4        3.99        3.39      1.71 o
  -8  10   4        2.02        3.05      2.26 o
  -6  10   4       22.82       24.21      1.32 o
  -4  10   4      177.52      176.99      2.08 o
  -2  10   4       43.61       50.21      0.70 o
   0  10   4      418.32      495.17      2.70 o
   2  10   4      145.30      154.31      1.43 o
   4  10   4      134.78      138.25      1.63 o
   6  10   4        3.89        5.36      1.23 o
  -7  11   4        2.53        3.51      1.66 o
  -5  11   4       33.86       30.70      1.72 o
  -3  11   4      520.36      488.61      3.01 o
  -1  11   4      211.32      228.51      1.42 o
   1  11   4      148.46      161.58      1.32 o
   3  11   4       33.66       32.32      1.08 o
   5  11   4        8.80        9.85      1.16 o
   7  11   4       20.37       25.71      1.99 o
  -8  12   4        2.35        3.00      3.31 o
  -6  12   4        1.41        1.97      1.48 o
  -4  12   4      168.65      153.76      2.12 o
  -2  12   4      205.93      203.38      1.45 o
   0  12   4       73.56       80.34      1.07 o
   2  12   4       26.52       27.98      0.97 o
   4  12   4       36.46       32.57      1.47 o
   6  12   4       30.11       34.53      1.85 o
  -7  13   4       14.60       17.41      2.37 o
  -5  13   4        4.48        3.94      1.39 o
  -3  13   4      120.27      112.34      1.38 o
  -1  13   4      127.02      114.56      1.53 o
   1  13   4       47.45       49.06      1.36 o
   3  13   4        2.43        1.29      0.97 o
   5  13   4        2.62        5.11      1.48 o
   7  13   4        1.78        3.13      3.49 o
  -6  14   4       47.57       46.56      1.96 o
  -4  14   4      395.66      379.28      3.08 o
  -2  14   4      365.36      364.93      2.16 o
   0  14   4      233.20      226.92      1.74 o
   2  14   4      175.44      142.93      1.63 o
   4  14   4        1.83        2.56      1.11 o
   6  14   4       15.54       17.75      1.93 o
  -7  15   4        2.14        2.22      2.42 o
  -5  15   4       77.18       70.67      1.96 o
  -3  15   4      134.24      130.48      1.95 o
  -1  15   4      210.74      211.16      1.53 o
   1  15   4      147.81      128.15      1.49 o
   3  15   4       14.48       10.81      1.12 o
   5  15   4       40.13       44.77      1.94 o
  -6  16   4        9.43       11.53      1.79 o
  -4  16   4       23.46       27.31      1.55 o
  -2  16   4        2.36        0.84      0.89 o
   0  16   4       35.63       33.56      1.09 o
   2  16   4      172.82      149.85      1.79 o
   4  16   4       22.58       26.06      1.50 o
   6  16   4       13.43       14.43      1.64 o
  -5  17   4        5.53        5.29      1.54 o
  -3  17   4       21.97       21.13      1.42 o
  -1  17   4       13.57       18.01      1.01 o
   1  17   4      122.87      118.47      1.88 o
   3  17   4        0.39        1.09      1.14 o
   5  17   4       22.25       24.35      1.61 o
  -6  18   4        5.58        4.36      2.46 o
  -4  18   4       34.12       30.42      2.11 o
  -2  18   4        3.27        2.41      0.97 o
   0  18   4       63.04       65.47      1.32 o
   2  18   4       25.60       22.66      1.28 o
   4  18   4        1.10        1.37      1.36 o
  -5  19   4        0.92        1.59      2.22 o
  -3  19   4       24.71       23.11      1.94 o
  -1  19   4        7.81       10.19      1.20 o
   1  19   4       54.34       55.04      2.21 o
   3  19   4        8.43        9.19      1.64 o
   5  19   4       10.34        8.81      1.92 o
  -4  20   4        7.07        6.66      2.08 o
  -2  20   4       20.70       19.31      1.79 o
   0  20   4       26.12       28.58      3.37 o
   2  20   4       21.69       21.73      2.21 o
   4  20   4        6.87        7.25      1.88 o
  -5  21   4       12.78       16.70      3.31 o
  -3  21   4       17.33       19.18      2.08 o
  -1  21   4        7.25        6.23      1.32 o
   1  21   4        9.39       11.92      1.59 o
   3  21   4        7.40        8.13      1.78 o
  -4  22   4       13.13       15.43      2.29 o
  -2  22   4        9.34       11.32      1.98 o
   0  22   4       17.43       14.59      2.71 o
   2  22   4        8.03        8.75      1.77 o
  -3  23   4        8.37        6.04      2.15 o
  -1  23   4        2.43        2.06      1.49 o
   1  23   4       23.96       28.28      2.31 o
   3  23   4        1.45       -1.00      3.61 o
  -2  24   4        8.73        5.90      1.72 o
   0  24   4       17.86       20.69      3.05 o
   2  24   4        7.56       11.23      2.43 o
   1  25   4        0.08        1.50      2.94 o
  -7   1   5       50.51       52.38      2.31 o
  -5   1   5      160.27      165.55      1.38 o
  -3   1   5       90.14       84.92      0.63 o
  -1   1   5      142.73      171.88      0.74 o
   1   1   5      645.65      704.41      1.45 o
   3   1   5       29.25       32.09      0.57 o
   5   1   5       22.76       24.32      1.12 o
   7   1   5       19.66       23.45      2.21 o
  -8   2   5       26.50       30.72      2.86 o
  -6   2   5        7.56        6.51      1.17 o
  -4   2   5      135.99      140.61      0.94 o
  -2   2   5       59.85       61.31      0.57 o
   0   2   5      398.65      448.83      2.57 o
   2   2   5      193.43      212.83      2.39 o
   4   2   5      805.15      732.06      2.88 o
   6   2   5       40.90       36.89      1.58 o
   8   2   5       27.57       27.66      2.62 o
  -7   3   5       45.16       41.98      2.19 o
  -5   3   5      259.33      251.05      1.97 o
  -3   3   5      552.79      562.47      2.62 o
  -1   3   5     4446.84     4779.93      3.74 o
   1   3   5      703.00      756.71      3.43 o
   3   3   5      137.45      148.69      0.98 o
   5   3   5       36.82       39.54      1.18 o
   7   3   5       17.04       16.61      2.18 o
  -8   4   5       23.41       23.89      2.39 o
  -6   4   5      117.00      113.18      1.68 o
  -4   4   5      254.15      260.68      1.53 o
  -2   4   5      773.84      862.59      3.60 o
   0   4   5      367.42      381.17      3.09 o
   2   4   5      518.70      538.52      1.57 o
   4   4   5       23.51       26.95      1.39 o
   6   4   5       10.37       11.61      1.42 o
   8   4   5        0.10        1.79      2.31 o
  -7   5   5       14.21       16.91      1.98 o
  -5   5   5      147.95      142.85      1.67 o
  -3   5   5     1707.29     1791.19      3.35 o
  -1   5   5       51.75       45.17      0.50 o
   1   5   5     1085.93     1102.29      2.28 o
   3   5   5      120.90      100.19      1.11 o
   5   5   5      109.91      102.74      1.47 o
   7   5   5       12.03       12.24      1.74 o
  -8   6   5        2.25        4.05      2.19 o
  -6   6   5       27.23       23.45      1.24 o
  -4   6   5       55.26       57.20      0.95 o
  -2   6   5      291.33      351.62      1.59 o
   0   6   5     1466.77     1627.07      2.34 o
   2   6   5      184.12      183.46      1.85 o
   4   6   5      704.93      673.00      3.27 o
   6   6   5       30.05       29.84      1.60 o
   8   6   5        1.97        0.44      2.98 o
  -7   7   5        3.20        1.24      1.54 o
  -5   7   5       16.26       19.41      1.10 o
  -3   7   5      199.83      205.64      1.44 o
  -1   7   5     1647.73     1887.52      9.10 o
   1   7   5      273.87      291.46      2.24 o
   3   7   5     1121.59     1078.76      5.84 o
   5   7   5       30.25       27.16      1.14 o
   7   7   5       37.87       44.73      2.04 o
  -8   8   5        0.95        4.32      2.20 o
  -6   8   5       56.31       56.96      1.51 o
  -4   8   5      553.91      557.12      2.32 o
  -2   8   5      520.48      608.10      2.06 o
   0   8   5       45.82       57.26      0.81 o
   2   8   5      197.55      176.53      2.59 o
   4   8   5      149.91      164.11      1.70 o
   6   8   5       26.07       27.65      1.68 o
  -7   9   5       22.07       22.12      1.87 o
  -5   9   5       42.92       41.14      1.27 o
  -3   9   5      414.12      406.22      2.75 o
  -1   9   5     1681.31     1734.43      5.53 o
   1   9   5      133.51      135.99      2.28 o
   3   9   5      146.81      131.18      3.15 o
   5   9   5       48.27       49.01      1.36 o
   7   9   5        0.64        2.25      1.73 o
  -8  10   5        0.88        2.42      3.37 o
  -6  10   5        7.14       10.35      1.30 o
  -4  10   5      132.14      126.02      1.47 o
  -2  10   5      291.21      297.72      1.53 o
   0  10   5      533.08      511.87      5.55 o
   2  10   5      163.35      170.48      1.53 o
   4  10   5      101.35       92.83      1.47 o
   6  10   5       11.81       11.49      1.61 o
  -7  11   5       17.15       15.66      2.61 o
  -5  11   5       19.34       19.16      1.46 o
  -3  11   5        6.77        9.80      0.81 o
  -1  11   5      128.04      130.90      1.06 o
   1  11   5      195.48      197.17      1.82 o
   3  11   5      111.73      102.66      1.46 o
   5  11   5       72.19       70.15      1.87 o
   7  11   5       27.38       34.93      2.65 o
  -8  12   5        2.22       -1.05      3.18 o
  -6  12   5       32.83       30.33      1.75 o
  -4  12   5       11.01       13.14      1.30 o
  -2  12   5      372.75      360.24      2.70 o
   0  12   5       27.42       26.94      0.87 o
   2  12   5      420.47      434.50      3.25 o
   4  12   5       55.38       51.95      1.70 o
   6  12   5       26.17       26.63      1.82 o
  -7  13   5        1.05        1.58      1.76 o
  -5  13   5       14.65       12.21      1.43 o
  -3  13   5       63.54       62.22      1.21 o
  -1  13   5     1772.02     1693.09      6.58 o
   1  13   5      346.22      336.45      2.51 o
   3  13   5        7.60        7.25      1.01 o
   5  13   5       85.48       79.84      1.81 o
  -6  14   5        1.99        3.19      1.64 o
  -4  14   5       38.91       42.64      1.61 o
  -2  14   5      144.64      156.03      1.59 o
   0  14   5      416.92      410.47      3.92 o
   2  14   5       66.29       59.46      1.29 o
   4  14   5       52.24       48.74      1.48 o
   6  14   5        6.26        7.72      1.53 o
  -7  15   5       12.76       11.48      1.94 o
  -5  15   5       20.95       17.59      1.62 o
  -3  15   5       24.49       26.09      1.16 o
  -1  15   5        8.52        8.36      0.80 o
   1  15   5       12.33       12.22      0.97 o
   3  15   5        0.61        0.25      1.12 o
   5  15   5       14.52       13.21      1.50 o
  -6  16   5       30.90       30.43      1.98 o
  -4  16   5       17.91       17.94      1.49 o
  -2  16   5       66.98       59.52      1.26 o
   0  16   5        0.93       -0.32      0.92 o
   2  16   5      143.82      149.52      1.82 o
   4  16   5        6.04        4.52      1.27 o
   6  16   5        0.67       -0.22      2.03 o
  -5  17   5       12.71       14.17      1.65 o
  -3  17   5        9.98        8.80      1.31 o
  -1  17   5      128.11      120.75      1.53 o
   1  17   5      118.03      113.06      1.57 o
   3  17   5       13.85       13.57      1.26 o
   5  17   5        9.31        9.70      1.55 o
  -6  18   5        1.38       -1.13      2.42 o
  -4  18   5        4.83        2.96      1.44 o
  -2  18   5        7.97        4.88      1.01 o
   0  18   5       44.27       44.77      1.24 o
   2  18   5       14.79       16.13      1.25 o
   4  18   5        0.89       -1.21      1.37 o
  -5  19   5        2.85        3.29      2.34 o
  -3  19   5       12.33        9.63      1.79 o
  -1  19   5       12.85       12.02      1.08 o
   1  19   5       45.69       45.44      1.65 o
   3  19   5        0.15       -0.52      1.29 o
   5  19   5        3.92        3.62      2.95 o
  -4  20   5        3.38        2.27      1.98 o
  -2  20   5        6.73        5.57      1.29 o
   0  20   5        7.13        6.05      1.64 o
   2  20   5        8.50        9.34      1.59 o
   4  20   5        0.15       -1.22      1.89 o
  -5  21   5       12.03       13.69      3.22 o
  -3  21   5       14.74       16.95      2.12 o
  -1  21   5        1.12        1.96      1.29 o
   1  21   5       32.27       31.88      2.19 o
   3  21   5        7.48        7.10      1.90 o
  -4  22   5        4.12        4.75      2.22 o
  -2  22   5        0.35       -0.95      2.81 o
   0  22   5       11.74       13.52      2.81 o
   2  22   5       12.51       13.25      1.85 o
  -3  23   5        5.63        1.76      3.21 o
  -1  23   5       12.31       12.38      1.91 o
   1  23   5        8.85       11.70      2.28 o
   3  23   5       47.02       54.56      4.48 o
  -2  24   5        9.22        7.75      4.52 o
   0  24   5        0.30        1.81      2.78 o
   2  24   5       20.17       22.95      3.88 o
  -8   0   6       13.86       20.36      3.34 o
  -6   0   6       73.96       70.64      2.99 o
  -4   0   6      249.46      242.07      1.84 o
  -2   0   6      843.70      909.86      5.82 o
   0   0   6      396.29      370.18      5.34 o
   2   0   6      695.58      798.21      3.14 o
   4   0   6      589.65      550.06      4.33 o
   6   0   6       14.06        6.38      2.48 o
   8   0   6       29.36       32.28      3.81 o
  -7   1   6       13.77       12.92      1.87 o
  -5   1   6      266.75      257.21      1.54 o
  -3   1   6      288.12      275.43      1.26 o
  -1   1   6      368.46      444.63      1.99 o
   1   1   6      630.14      725.14      2.32 o
   3   1   6      443.69      403.97      3.21 o
   5   1   6        2.19        1.96      0.96 o
   7   1   6       26.25       28.28      2.31 o
  -8   2   6        1.57        2.62      2.12 o
  -6   2   6       12.21       10.49      1.07 o
  -4   2   6      128.15      123.31      1.23 o
  -2   2   6      318.70      384.51      1.58 o
   0   2   6      819.41      922.09      5.22 o
   2   2   6       30.81       37.21      0.60 o
   4   2   6      266.07      241.23      1.56 o
   6   2   6       44.91       43.20      1.65 o
   8   2   6       13.00       12.53      2.47 o
  -7   3   6       15.90       15.60      1.91 o
  -5   3   6      263.59      268.97      2.05 o
  -3   3   6      133.04      135.45      0.98 o
  -1   3   6     3669.96     4053.36      6.48 o
   1   3   6      354.48      404.75      2.74 o
   3   3   6       45.93       46.50      0.70 o
   5   3   6       42.50       41.93      1.23 o
   7   3   6       14.51       11.35      2.08 o
  -8   4   6        9.45       10.47      2.16 o
  -6   4   6       40.38       37.32      1.26 o
  -4   4   6      248.31      239.76      1.39 o
  -2   4   6      682.25      749.11      2.71 o
   0   4   6     2277.07     2553.47      3.51 o
   2   4   6      108.88      126.61      1.12 o
   4   4   6       81.20       68.17      1.07 o
   6   4   6      105.35      105.91      2.07 o
  -7   5   6        9.74        7.95      2.67 o
  -5   5   6      290.33      270.55      1.82 o
  -3   5   6       82.63       78.00      1.03 o
  -1   5   6      430.77      424.88      1.26 o
   1   5   6     1221.10     1404.47      2.65 o
   3   5   6      311.70      303.37      2.42 o
   5   5   6       12.47       12.12      1.24 o
   7   5   6        1.00        0.48      1.61 o
  -8   6   6        3.27        3.47      2.20 o
  -6   6   6        7.06        6.50      1.13 o
  -4   6   6      504.81      485.77      2.25 o
  -2   6   6      442.77      476.61      1.90 o
   0   6   6     1194.39     1282.91      7.64 o
   2   6   6      207.71      200.51      1.20 o
   4   6   6      606.76      545.04      4.39 o
   6   6   6        8.40       10.51      1.50 o
  -7   7   6       12.27       11.57      1.39 o
  -5   7   6       67.07       68.84      1.39 o
  -3   7   6       59.10       48.87      0.92 o
  -1   7   6      996.60     1046.65      5.46 o
   1   7   6        3.66        6.88      0.59 o
   3   7   6      166.74      145.59      1.43 o
   5   7   6       22.57       21.34      1.13 o
   7   7   6       18.19       18.21      2.40 o
  -8   8   6       11.13       11.82      2.22 o
  -6   8   6       31.46       32.41      1.37 o
  -4   8   6      136.36      139.98      1.85 o
  -2   8   6       43.14       44.03      0.82 o
   0   8   6      668.49      684.84      2.40 o
   2   8   6       71.71       72.08      1.12 o
   4   8   6        7.20        8.22      1.02 o
   6   8   6       60.37       57.06      2.86 o
  -7   9   6        2.26        3.90      1.39 o
  -5   9   6       66.46       64.02      1.65 o
  -3   9   6       20.10       17.56      0.99 o
  -1   9   6      304.56      283.10      1.37 o
   1   9   6        9.08        8.94      0.48 o
   3   9   6       12.65       15.78      1.70 o
   5   9   6       34.82       32.77      1.27 o
   7   9   6        0.78       -0.89      2.32 o
  -8  10   6        5.16        8.40      3.37 o
  -6  10   6        0.93        2.21      1.42 o
  -4  10   6      211.80      200.55      2.07 o
  -2  10   6      101.72      104.64      1.05 o
   0  10   6      196.05      193.09      1.48 o
   2  10   6       95.80       98.52      1.33 o
   4  10   6      218.47      215.21      4.25 o
   6  10   6        5.05        4.54      2.12 o
  -7  11   6        2.55        2.32      1.71 o
  -5  11   6       86.82       78.56      1.86 o
  -3  11   6       23.68       19.57      0.97 o
  -1  11   6       11.45        8.86      0.63 o
   1  11   6        4.57        5.30      1.02 o
   3  11   6       18.63       14.45      1.07 o
   5  11   6       12.25       13.71      1.52 o
   7  11   6        2.49        3.83      2.82 o
  -6  12   6        1.39        1.67      1.52 o
  -4  12   6      123.44      114.91      1.88 o
  -2  12   6      369.77      339.89      1.75 o
   0  12   6       18.10       13.36      0.96 o
   2  12   6       68.49       60.64      1.26 o
   4  12   6       12.33       12.88      1.35 o
   6  12   6        3.55        1.80      2.23 o
  -7  13   6        2.68        2.48      1.76 o
  -5  13   6        9.14        9.73      1.42 o
  -3  13   6      106.71      104.78      1.40 o
  -1  13   6      936.80      916.31      3.52 o
   1  13   6      288.48      255.08      4.49 o
   3  13   6       31.62       26.33      1.19 o
   5  13   6       15.48       16.57      1.45 o
  -6  14   6        9.21        8.86      1.66 o
  -4  14   6       74.85       70.56      1.75 o
  -2  14   6      161.22      157.87      1.62 o
   0  14   6       52.84       50.47      1.60 o
   2  14   6       12.30        9.61      1.05 o
   4  14   6       73.56       79.59      2.14 o
   6  14   6        0.89        0.08      1.53 o
  -7  15   6        1.85        1.51      1.85 o
  -5  15   6       33.45       30.40      1.74 o
  -3  15   6       22.34       21.18      1.08 o
  -1  15   6      103.92       94.21      1.20 o
   1  15   6      370.89      352.25      5.61 o
   3  15   6       21.85       21.26      1.24 o
   5  15   6       12.16       12.98      1.54 o
  -6  16   6        1.35        2.02      2.21 o
  -4  16   6       64.68       62.38      1.82 o
  -2  16   6       20.39       19.67      1.08 o
   0  16   6       69.36       69.34      1.72 o
   2  16   6       17.86       14.44      1.17 o
   4  16   6       13.18       12.93      1.43 o
   6  16   6        1.50       -0.73      2.15 o
  -5  17   6        4.99        5.08      1.61 o
  -3  17   6       12.20       13.93      1.37 o
  -1  17   6       21.66       23.58      1.09 o
   1  17   6       64.54       69.22      1.71 o
   3  17   6        6.35        4.84      1.24 o
   5  17   6        4.87        4.76      1.58 o
  -6  18   6       16.72       17.20      2.33 o
  -4  18   6       16.27       18.32      1.61 o
  -2  18   6       47.78       44.62      1.29 o
   0  18   6       17.67       17.28      1.17 o
   2  18   6       36.92       37.79      1.40 o
   4  18   6        3.37        2.69      1.46 o
  -5  19   6       14.50       14.88      2.29 o
  -3  19   6       19.71       20.27      1.55 o
  -1  19   6        3.39        4.39      1.24 o
   1  19   6       56.94       53.30      1.47 o
   3  19   6        4.26        2.57      1.32 o
   5  19   6        0.50        2.50      2.97 o
  -4  20   6        2.48        1.57      3.16 o
  -2  20   6       16.17       15.22      1.74 o
   0  20   6       25.63       27.97      1.89 o
   2  20   6        2.23        1.27      1.54 o
   4  20   6        2.53        0.97      2.76 o
  -3  21   6        3.53        1.09      3.08 o
  -1  21   6       28.34       29.62      1.96 o
   1  21   6       49.87       53.92      2.19 o
   3  21   6        5.94        6.58      1.90 o
  -4  22   6        3.80       -1.07      3.36 o
  -2  22   6        7.70        2.53      2.87 o
   0  22   6       18.94       18.26      2.97 o
   2  22   6        8.60        8.95      1.93 o
  -3  23   6       12.04        9.23      3.28 o
  -1  23   6        1.89        2.27      2.50 o
   1  23   6        4.40        4.38      2.21 o
  -2  24   6        2.54        3.34      2.96 o
   0  24   6       30.97       35.83      3.40 o
   2  24   6        1.06        3.76      3.65 o
  -7   1   7        6.11        6.45      1.87 o
  -5   1   7      133.35      135.23      1.79 o
  -3   1   7      181.59      209.31      1.05 o
  -1   1   7       17.34       23.32      0.61 o
   1   1   7      534.43      585.51      2.35 o
   3   1   7       28.20       25.54      0.69 o
   5   1   7       46.58       46.32      1.27 o
   7   1   7        2.09        4.78      2.80 o
  -8   2   7       13.06       15.36      2.17 o
  -6   2   7       20.76       17.76      1.20 o
  -4   2   7      261.40      264.07      2.39 o
  -2   2   7     2140.21     2319.66      6.15 o
   0   2   7      122.85      120.85      1.13 o
   2   2   7      449.87      494.37      2.61 o
   4   2   7       80.37       83.14      1.10 o
   6   2   7        7.26        6.77      1.46 o
  -7   3   7       13.86       15.90      1.92 o
  -5   3   7       20.75       21.35      1.02 o
  -3   3   7       38.47       49.49      0.97 o
  -1   3   7      709.04      792.21      4.83 o
   1   3   7        2.68        3.04      0.47 o
   3   3   7      244.29      232.70      1.32 o
   5   3   7       48.00       43.81      1.26 o
   7   3   7        5.51        9.81      2.99 o
  -8   4   7        8.66        9.44      2.19 o
  -6   4   7       32.11       32.95      1.78 o
  -4   4   7      366.40      371.81      2.31 o
  -2   4   7      550.58      620.96      2.00 o
   0   4   7      809.13      848.62      7.42 o
   2   4   7      180.02      188.60      1.07 o
   4   4   7       67.42       58.30      1.34 o
   6   4   7        1.20        2.00      1.43 o
  -7   5   7        9.85        9.52      1.63 o
  -5   5   7       55.00       63.81      1.18 o
  -3   5   7      546.17      583.62      2.70 o
  -1   5   7       72.61       54.84      0.83 o
   1   5   7      763.35      770.30      2.66 o
   3   5   7      382.20      377.12      2.21 o
   5   5   7       13.85       11.66      1.26 o
   7   5   7        1.63        3.34      3.06 o
  -8   6   7        1.70        4.26      2.22 o
  -6   6   7       58.93       60.20      1.49 o
  -4   6   7       34.00       33.65      0.92 o
  -2   6   7      185.57      215.30      1.16 o
   0   6   7      227.56      240.18      1.84 o
   2   6   7      679.54      668.00      2.26 o
   4   6   7      190.03      191.31      2.14 o
   6   6   7        6.15        6.86      1.98 o
  -7   7   7       76.95       83.68      2.04 o
  -5   7   7      132.04      124.84      2.05 o
  -3   7   7       43.05       42.58      0.93 o
  -1   7   7      248.85      252.13      2.05 o
   1   7   7       72.30       60.71      0.74 o
   3   7   7      409.32      396.82      1.96 o
   5   7   7       12.41       13.58      1.32 o
   7   7   7        0.47        1.03      2.22 o
  -8   8   7        3.79        3.84      2.17 o
  -6   8   7      117.52      116.75      1.87 o
  -4   8   7      244.46      242.56      1.89 o
  -2   8   7       17.37       23.88      0.73 o
   0   8   7      127.27      135.23      2.63 o
   2   8   7      509.05      501.15      3.23 o
   4   8   7      123.72      106.06      1.50 o
   6   8   7       12.64       11.84      2.13 o
  -7   9   7       10.86       14.48      1.51 o
  -5   9   7       58.29       56.09      1.64 o
  -3   9   7       10.88       10.66      0.81 o
  -1   9   7       23.32       20.60      0.67 o
   1   9   7      520.02      506.08      4.22 o
   3   9   7      227.75      218.56      2.90 o
   5   9   7        6.14        6.34      1.36 o
   7   9   7        2.33        2.68      2.34 o
  -8  10   7        6.94        8.89      3.42 o
  -6  10   7       20.62       21.93      1.63 o
  -4  10   7       17.47       13.00      0.96 o
  -2  10   7      239.31      249.60      2.01 o
   0  10   7       28.63       26.13      0.92 o
   2  10   7       47.16       42.79      1.11 o
   4  10   7      124.83      125.33      1.78 o
   6  10   7       42.55       47.79      2.63 o
  -7  11   7       23.74       25.10      1.90 o
  -5  11   7       43.36       34.98      1.59 o
  -3  11   7       62.08       59.03      1.17 o
  -1  11   7      506.77      512.44      2.01 o
   1  11   7      491.64      476.15      3.64 o
   3  11   7       28.07       25.54      1.15 o
   5  11   7       34.57       37.59      1.56 o
  -6  12   7       30.07       28.87      1.75 o
  -4  12   7      117.16      105.15      1.51 o
  -2  12   7       86.06       79.17      1.77 o
   0  12   7       50.11       53.60      1.27 o
   2  12   7       94.70       82.85      1.43 o
   4  12   7       67.06       76.05      2.15 o
   6  12   7       17.45       18.21      1.99 o
  -7  13   7        2.36        1.43      1.77 o
  -5  13   7        6.64        5.39      1.39 o
  -3  13   7        2.21       -0.40      0.88 o
  -1  13   7       47.36       47.94      0.98 o
   1  13   7      141.21      134.53      2.03 o
   3  13   7        1.94        1.04      1.06 o
   5  13   7       40.24       36.94      1.63 o
  -6  14   7        1.28        1.79      1.62 o
  -4  14   7        8.82       10.46      1.31 o
  -2  14   7       22.66       20.61      1.02 o
   0  14   7       62.22       62.77      1.44 o
   2  14   7       38.49       33.02      1.24 o
   4  14   7       26.32       23.52      1.45 o
   6  14   7        4.27        1.68      1.76 o
  -7  15   7        0.68       -0.63      3.15 o
  -5  15   7       31.40       29.59      1.72 o
  -3  15   7        7.42        7.11      1.00 o
  -1  15   7        1.60        4.07      1.14 o
   1  15   7      206.77      197.29      3.46 o
   3  15   7        5.33        4.61      1.34 o
   5  15   7        9.67       10.91      1.56 o
  -6  16   7        0.90       -0.30      1.71 o
  -4  16   7       81.23       79.83      1.99 o
  -2  16   7      105.36       98.23      1.81 o
   0  16   7       80.43       81.85      1.47 o
   2  16   7        1.11        1.61      1.13 o
   4  16   7       26.28       26.56      1.58 o
  -5  17   7        1.77        1.77      2.07 o
  -3  17   7        5.47        6.93      1.32 o
  -1  17   7       31.53       27.93      1.40 o
   1  17   7       13.70       16.20      1.19 o
   3  17   7       10.99        7.83      1.34 o
   5  17   7        4.16        3.79      1.64 o
  -6  18   7       13.31       15.16      3.31 o
  -4  18   7       29.27       31.52      2.20 o
  -2  18   7        8.07        9.94      1.36 o
   0  18   7       16.09       15.94      1.18 o
   2  18   7        3.32        3.49      1.23 o
   4  18   7       21.41       23.02      1.76 o
  -5  19   7        9.32        7.76      2.60 o
  -3  19   7        3.55        5.01      1.88 o
  -1  19   7        4.13        4.56      1.34 o
   1  19   7        6.57        9.76      1.27 o
   3  19   7        6.27        5.30      1.45 o
  -4  20   7       10.83       12.25      3.40 o
  -2  20   7        4.17        4.25      2.41 o
   0  20   7        7.46       10.44      1.43 o
   2  20   7        5.49        5.05      1.37 o
  -3  21   7        3.01        2.55      3.02 o
  -1  21   7        1.65        2.47      1.83 o
   1  21   7        0.01        0.84      2.42 o
   3  21   7       20.33       19.44      2.10 o
  -2  22   7        1.03        1.26      2.87 o
   0  22   7       23.78       27.41      3.21 o
   2  22   7       23.81       29.78      3.21 o
  -3  23   7        3.17        5.66      3.28 o
  -1  23   7        2.02        1.30      2.70 o
   1  23   7        6.70        7.77      2.32 o
  -2  24   7        1.08        2.39      3.03 o
   0  24   7        4.40        5.89      3.03 o
  -8   0   8       18.76       23.20      3.16 o
  -6   0   8      212.61      190.31      4.56 o
  -4   0   8      345.09      333.74      2.36 o
  -2   0   8     1177.87     1330.71      5.13 o
   0   0   8      151.06      136.22      3.22 o
   2   0   8       17.26       17.73      0.72 o
   4   0   8      276.31      272.82      2.90 o
   6   0   8       68.51       68.94      3.28 o
  -7   1   8        1.39       -0.08      1.77 o
  -5   1   8       54.51       54.39      2.02 o
  -3   1   8      137.56      154.25      1.04 o
  -1   1   8      143.42      176.74      1.23 o
   1   1   8      519.51      507.70      2.27 o
   3   1   8      137.18      123.59      1.38 o
   5   1   8       43.65       39.58      1.27 o
  -8   2   8        0.87        1.74      2.07 o
  -6   2   8        0.16       -0.58      1.07 o
  -4   2   8      161.84      171.16      2.24 o
  -2   2   8       22.39       32.47      0.62 o
   0   2   8       12.61       11.95      0.61 o
   2   2   8       18.29       19.88      0.57 o
   4   2   8       35.30       39.32      1.59 o
   6   2   8       39.77       43.62      2.23 o
  -7   3   8       28.66       33.92      1.74 o
  -5   3   8      140.57      140.47      1.92 o
  -3   3   8       92.60      115.19      1.73 o
  -1   3   8      321.20      320.77      1.89 o
   1   3   8       23.80       24.31      0.38 o
   3   3   8      222.46      207.40      1.57 o
   5   3   8       43.44       42.32      1.62 o
  -8   4   8       15.14       15.97      2.27 o
  -6   4   8       28.77       28.13      1.44 o
  -4   4   8       58.63       62.75      1.39 o
  -2   4   8       20.14       26.19      0.70 o
   0   4   8      689.75      786.62      2.34 o
   2   4   8      125.33      122.29      1.23 o
   4   4   8      117.40      123.18      1.61 o
   6   4   8        0.55        2.00      1.89 o
  -7   5   8        6.38        6.93      1.58 o
  -5   5   8       43.33       44.86      1.10 o
  -3   5   8       94.35       99.92      1.01 o
  -1   5   8      672.91      759.63      4.39 o
   1   5   8      650.80      685.00      4.22 o
   3   5   8      398.06      379.87      3.11 o
   5   5   8        8.14        7.44      1.69 o
   7   5   8       18.24       20.65      3.29 o
  -8   6   8        1.91        3.83      2.12 o
  -6   6   8       17.76       19.18      1.24 o
  -4   6   8       70.30       64.37      1.11 o
  -2   6   8       23.34       23.59      0.59 o
   0   6   8      863.42      832.93      2.39 o
   2   6   8       74.01       68.66      0.96 o
   4   6   8      123.83      105.64      1.79 o
   6   6   8       43.00       47.32      2.47 o
  -7   7   8       56.66       58.90      2.02 o
  -5   7   8       45.24       39.48      1.09 o
  -3   7   8      145.67      139.27      1.17 o
  -1   7   8      229.43      251.61      1.65 o
   1   7   8      113.59      104.24      0.96 o
   3   7   8      299.42      257.38      3.09 o
   5   7   8       26.41       24.81      1.95 o
   7   7   8        1.70        0.82      2.23 o
  -8   8   8        1.97        1.34      2.15 o
  -6   8   8       23.99       25.65      1.35 o
  -4   8   8       61.32       55.78      1.19 o
  -2   8   8       32.87       23.48      0.61 o
   0   8   8       42.37       43.81      1.42 o
   2   8   8       56.26       49.47      1.38 o
   4   8   8       24.85       24.75      1.22 o
   6   8   8       12.84       12.01      2.18 o
  -7   9   8        6.49        8.81      1.46 o
  -5   9   8       26.09       27.96      1.55 o
  -3   9   8      118.59      116.38      1.58 o
  -1   9   8      451.64      437.73      4.19 o
   1   9   8      335.78      315.71      2.34 o
   3   9   8      118.87      120.36      1.65 o
   5   9   8       14.10       12.47      1.33 o
   7   9   8        5.60        7.04      3.25 o
  -8  10   8        4.19        7.32      3.27 o
  -6  10   8       13.71       14.60      1.59 o
  -4  10   8       54.61       47.55      1.20 o
  -2  10   8      304.96      298.47      1.97 o
   0  10   8      918.58      900.47      3.91 o
   2  10   8       40.29       37.51      1.82 o
   4  10   8       78.33       71.38      1.58 o
   6  10   8        1.89        2.23      1.85 o
  -7  11   8        3.27        5.25      1.74 o
  -5  11   8       32.04       29.92      1.53 o
  -3  11   8       86.92       81.53      1.32 o
  -1  11   8      756.05      703.34      4.89 o
   1  11   8      333.98      326.53      3.63 o
   3  11   8       92.17       88.41      1.57 o
   5  11   8       33.48       35.20      1.59 o
  -6  12   8       10.02        7.79      1.61 o
  -4  12   8       12.74       12.76      1.04 o
  -2  12   8      184.35      168.82      2.01 o
   0  12   8      500.33      463.99      3.04 o
   2  12   8       24.23       20.46      1.11 o
   4  12   8       18.26       21.58      1.43 o
   6  12   8        5.03        1.41      1.95 o
  -7  13   8        3.31        1.83      1.78 o
  -5  13   8        8.91        8.66      1.48 o
  -3  13   8       17.15       13.91      1.27 o
  -1  13   8       49.49       47.90      1.19 o
   1  13   8       11.86       10.74      1.01 o
   3  13   8        2.25        2.79      1.14 o
   5  13   8        0.61        0.01      1.45 o
  -6  14   8        4.04        3.88      2.07 o
  -4  14   8        3.18        2.30      1.96 o
  -2  14   8      436.28      403.38      4.10 o
   0  14   8       59.48       56.00      2.55 o
   2  14   8        9.78        7.71      1.11 o
   4  14   8        9.22       11.46      1.43 o
  -5  15   8       14.22       15.75      2.10 o
  -3  15   8       11.63       10.99      1.32 o
  -1  15   8      262.56      243.70      2.08 o
   1  15   8       86.22       90.65      1.55 o
   3  15   8        8.34        6.86      1.28 o
   5  15   8       11.23       10.80      1.63 o
  -6  16   8        6.32        7.80      2.34 o
  -4  16   8        4.43        5.26      1.81 o
  -2  16   8       82.19       78.87      1.79 o
   0  16   8       45.52       43.26      1.30 o
   2  16   8       23.53       22.09      1.31 o
   4  16   8       16.00       16.02      1.61 o
  -5  17   8        4.15        5.22      2.21 o
  -3  17   8       34.01       38.39      1.66 o
  -1  17   8       94.50       84.87      1.83 o
   1  17   8       20.39       20.68      1.27 o
   3  17   8        3.30        4.51      1.39 o
   5  17   8       13.74       11.75      4.07 o
  -6  18   8       22.42       24.92      3.57 o
  -4  18   8       12.47       14.12      2.13 o
  -2  18   8       42.18       39.19      1.77 o
   0  18   8        1.85        1.83      1.14 o
   2  18   8       26.65       28.94      1.47 o
   4  18   8        0.54        0.51      1.60 o
  -5  19   8        8.64       11.19      2.40 o
  -3  19   8        1.29        2.60      1.84 o
  -1  19   8       64.17       62.41      1.81 o
   1  19   8       12.94       14.60      1.59 o
   3  19   8        8.97        8.63      1.60 o
  -4  20   8        5.61        7.50      3.78 o
  -2  20   8       13.03       10.93      1.58 o
   0  20   8        9.76       13.53      1.56 o
   2  20   8        5.56        6.24      1.55 o
   4  20   8        3.19        4.75      3.16 o
  -3  21   8        4.59        2.31      3.05 o
  -1  21   8        9.14        9.05      1.59 o
   1  21   8       28.99       29.97      1.68 o
   3  21   8        7.29        5.53      3.97 o
  -2  22   8        1.48        1.65      2.86 o
   0  22   8       16.55       19.30      3.16 o
   2  22   8       18.12       20.79      3.13 o
  -1  23   8        4.55        3.48      2.82 o
  -2  24   8        3.42        7.07      3.18 o
  -7   1   9        2.51        1.83      1.47 o
  -5   1   9      613.07      636.47      3.89 o
  -3   1   9       25.68       24.45      0.81 o
  -1   1   9       35.81       42.81      0.84 o
   1   1   9      191.85      211.52      1.16 o
   3   1   9        4.63        5.02      0.74 o
   5   1   9        9.14        8.81      1.67 o
  -8   2   9        1.77        1.88      2.05 o
  -6   2   9       75.77       78.51      1.38 o
  -4   2   9      556.45      540.35      2.07 o
  -2   2   9      382.56      395.19      1.53 o
   0   2   9       81.07      104.37      1.66 o
   2   2   9       79.15       66.03      0.87 o
   4   2   9       61.99       54.40      1.89 o
   6   2   9       96.37      106.46      4.19 o
  -7   3   9        4.33        5.00      1.52 o
  -5   3   9      375.78      364.02      3.13 o
  -3   3   9       59.50       52.90      1.01 o
  -1   3   9      212.02      226.64      2.88 o
   1   3   9      113.26      125.21      0.99 o
   3   3   9      296.82      274.03      1.94 o
   5   3   9       21.36       23.00      1.44 o
  -8   4   9        0.33       -1.41      2.03 o
  -6   4   9       14.91       15.63      1.21 o
  -4   4   9       93.09       83.06      1.42 o
  -2   4   9      189.99      185.11      1.10 o
   0   4   9       39.85       37.28      0.80 o
   2   4   9       23.20       23.48      0.72 o
   4   4   9      241.78      220.53      2.65 o
   6   4   9        0.09        5.82      2.95 o
  -7   5   9        1.10        2.71      1.54 o
  -5   5   9       50.16       45.88      1.14 o
  -3   5   9       79.25       72.48      1.18 o
  -1   5   9       54.58       62.30      0.94 o
   1   5   9       47.79       45.32      0.98 o
   3   5   9       75.40       59.23      1.73 o
   5   5   9        2.51        2.93      1.79 o
  -8   6   9        5.92        7.13      2.17 o
  -6   6   9       17.21       16.21      1.24 o
  -4   6   9       12.90       16.08      0.85 o
  -2   6   9       91.59       94.48      1.11 o
   0   6   9      187.25      199.70      2.23 o
   2   6   9       72.02       64.95      0.89 o
   4   6   9        0.37        0.60      1.01 o
   6   6   9       31.45       33.59      2.39 o
  -7   7   9       16.93       18.49      1.50 o
  -5   7   9        0.36       -0.14      0.98 o
  -3   7   9        8.12        7.63      0.70 o
  -1   7   9      153.60      140.46      1.33 o
   1   7   9      172.52      160.20      1.61 o
   3   7   9       49.12       39.98      1.23 o
   5   7   9        8.61        9.66      1.61 o
  -8   8   9        4.79        2.39      3.33 o
  -6   8   9       16.65       13.87      1.52 o
  -4   8   9       30.03       30.03      1.09 o
  -2   8   9       28.69       28.55      1.16 o
   0   8   9      238.62      220.60      2.49 o
   2   8   9      251.83      238.40      1.92 o
   4   8   9       32.45       31.67      1.31 o
   6   8   9        4.45        4.37      1.82 o
  -7   9   9       15.61       16.42      2.12 o
  -5   9   9       15.60       13.26      1.14 o
  -3   9   9        7.01        2.88      1.10 o
  -1   9   9       89.04       86.18      1.92 o
   1   9   9      366.20      358.19      2.20 o
   3   9   9      113.10      104.11      2.34 o
   5   9   9        6.75        8.12      1.63 o
  -6  10   9       20.15       21.54      1.66 o
  -4  10   9       96.97       90.39      1.75 o
  -2  10   9       43.73       46.29      1.35 o
   0  10   9      350.30      349.78      3.86 o
   2  10   9       24.99       22.87      1.10 o
   4  10   9        9.16        8.69      1.24 o
   6  10   9        1.29        0.99      1.88 o
  -7  11   9       16.09       14.51      2.31 o
  -5  11   9        9.41        7.74      1.75 o
  -3  11   9       25.91       24.60      1.37 o
  -1  11   9      113.11      110.55      1.92 o
   1  11   9       48.54       41.22      1.21 o
   3  11   9       58.99       65.43      2.18 o
   5  11   9       15.71       17.38      1.51 o
  -6  12   9        2.67        1.41      2.02 o
  -4  12   9        2.78        4.06      1.22 o
  -2  12   9       31.78       22.70      1.06 o
   0  12   9       42.25       36.19      1.57 o
   2  12   9       37.91       36.55      1.30 o
   4  12   9      117.80      121.33      2.00 o
   6  12   9       10.98       10.75      3.13 o
  -7  13   9        3.16        3.24      2.26 o
  -5  13   9        5.32        5.28      1.80 o
  -3  13   9       16.79       16.19      1.32 o
  -1  13   9        0.76        0.95      0.98 o
   1  13   9       18.62       16.00      1.11 o
   3  13   9       64.70       75.86      1.66 o
   5  13   9       30.18       31.02      1.70 o
  -6  14   9       10.98       12.55      2.29 o
  -4  14   9       33.86       34.01      1.55 o
  -2  14   9       21.16       22.94      1.43 o
   0  14   9        6.83        4.53      1.22 o
   2  14   9       33.26       33.25      1.32 o
   4  14   9       14.51       16.32      1.54 o
  -5  15   9       18.45       17.90      2.12 o
  -3  15   9       12.13        9.48      1.39 o
  -1  15   9       48.63       45.38      1.33 o
   1  15   9       34.87       35.42      1.29 o
   3  15   9       21.04       24.24      1.49 o
   5  15   9        6.94        9.04      1.88 o
  -6  16   9        3.06        4.46      2.33 o
  -4  16   9       15.57       17.29      2.02 o
  -2  16   9       55.57       48.11      1.68 o
   0  16   9       10.23        8.42      1.37 o
   2  16   9        5.91        6.33      1.24 o
   4  16   9       37.78       42.05      1.81 o
  -5  17   9       29.44       32.21      2.51 o
  -3  17   9       33.19       32.82      1.68 o
  -1  17   9       31.44       29.45      1.53 o
   1  17   9       14.87       15.53      1.32 o
   3  17   9       34.24       35.32      1.69 o
  -4  18   9       11.70       13.96      2.19 o
  -2  18   9       24.80       21.65      1.58 o
   0  18   9       13.94       14.36      1.50 o
   2  18   9       13.85       12.38      1.47 o
   4  18   9        7.87       10.72      1.91 o
  -5  19   9       15.84       13.84      3.34 o
  -3  19   9       14.26       16.04      2.11 o
  -1  19   9       29.80       32.81      1.71 o
   1  19   9       37.03       40.09      1.61 o
   3  19   9       19.57       25.06      1.75 o
  -4  20   9        7.09        7.32      2.26 o
  -2  20   9       39.67       32.50      2.16 o
   0  20   9       65.56       73.69      2.49 o
   2  20   9       19.68       25.85      1.73 o
  -3  21   9        0.10        0.94      2.05 o
  -1  21   9       30.29       31.36      1.80 o
   1  21   9       35.24       38.00      2.29 o
   3  21   9        8.53       14.71      3.39 o
  -2  22   9        4.12        1.58      2.04 o
   0  22   9        2.97        2.41      2.91 o
   2  22   9       26.79       32.76      4.16 o
  -1  23   9        1.37       -2.95      2.95 o
  -8   0  10       13.84       14.72      2.98 o
  -6   0  10       32.30       33.34      1.92 o
  -4   0  10      261.77      242.01      2.17 o
  -2   0  10     1258.39     1309.84      5.27 o
   0   0  10      193.46      167.90      1.94 o
   2   0  10       14.20       14.11      1.14 o
   4   0  10       76.62       68.23      3.10 o
  -7   1  10        6.40        6.04      1.52 o
  -5   1  10      243.91      239.83      2.50 o
  -3   1  10      743.76      749.31      2.82 o
  -1   1  10      199.55      188.71      2.37 o
   1   1  10       29.61       28.53      0.86 o
   3   1  10       20.56       17.51      1.17 o
   5   1  10       43.00       41.21      2.15 o
  -8   2  10        0.66        2.00      2.07 o
  -6   2  10        4.38        7.50      1.22 o
  -4   2  10       63.84       65.41      1.02 o
  -2   2  10      285.01      273.41      2.77 o
   0   2  10      236.65      254.61      1.42 o
   2   2  10        2.77        2.37      0.76 o
   4   2  10       10.84       13.90      2.68 o
   6   2  10        7.62        6.03      3.17 o
  -7   3  10        6.36        7.00      1.56 o
  -5   3  10       64.12       67.57      1.33 o
  -3   3  10      191.89      198.70      2.67 o
  -1   3  10       29.95       30.02      0.85 o
   1   3  10      404.32      426.85      1.75 o
   3   3  10        8.01       11.35      1.06 o
   5   3  10        1.37        1.55      1.80 o
  -8   4  10        6.78        9.37      2.16 o
  -6   4  10        8.31       10.92      1.20 o
  -4   4  10      162.66      166.68      1.47 o
  -2   4  10      324.86      348.17      2.75 o
   0   4  10      314.93      295.74      3.15 o
   2   4  10      112.62      117.17      1.16 o
   4   4  10       13.73       16.09      1.80 o
   6   4  10        8.62        6.78      3.22 o
  -7   5  10       15.91       17.06      1.69 o
  -5   5  10       97.80      104.41      1.40 o
  -3   5  10       46.78       47.48      1.61 o
  -1   5  10      119.27      115.24      1.26 o
   1   5  10       43.61       42.36      1.02 o
   3   5  10        4.50        5.99      0.88 o
   5   5  10       26.31       30.85      4.71 o
  -8   6  10        3.36        7.00      2.98 o
  -6   6  10        9.27       11.44      1.45 o
  -4   6  10       26.43       31.02      1.10 o
  -2   6  10      211.32      220.98      1.85 o
   0   6  10      245.91      243.03      1.63 o
   2   6  10       50.48       48.24      0.99 o
   4   6  10       25.72       26.20      1.25 o
   6   6  10       22.14       22.17      2.55 o
  -7   7  10       27.24       33.22      1.84 o
  -5   7  10        1.19        0.16      1.79 o
  -3   7  10       11.58       12.95      1.48 o
  -1   7  10      285.22      269.37      2.77 o
   1   7  10      300.30      294.84      3.65 o
   3   7  10      114.93      110.10      1.61 o
   5   7  10        9.92       11.47      2.09 o
  -6   8  10        0.80       -0.08      1.81 o
  -4   8  10       40.10       37.53      1.45 o
  -2   8  10       42.35       33.18      1.57 o
   0   8  10      132.97      129.08      5.21 o
   2   8  10       78.02       74.42      1.38 o
   4   8  10       19.23       20.95      1.29 o
   6   8  10        0.83        0.39      2.61 o
  -7   9  10        9.21       10.70      2.22 o
  -5   9  10       26.60       21.62      1.46 o
  -3   9  10       53.87       45.92      2.31 o
  -1   9  10      206.71      192.18      3.21 o
   1   9  10       50.79       42.39      1.27 o
   3   9  10      114.86      113.77      1.70 o
   5   9  10        4.94        5.90      1.72 o
  -6  10  10       12.95       13.58      3.04 o
  -4  10  10      135.36      133.64      2.07 o
  -2  10  10      116.25      109.74      1.78 o
   0  10  10      110.66      101.51      1.77 o
   2  10  10      105.46      100.57      1.58 o
   4  10  10       46.33       45.97      1.55 o
  -7  11  10        0.41        3.80      2.28 o
  -5  11  10        2.66        3.53      1.76 o
  -3  11  10      167.58      154.55      2.59 o
  -1  11  10       88.68       76.66      1.78 o
   1  11  10      129.38      119.23      2.08 o
   3  11  10       32.41       31.21      1.38 o
   5  11  10        5.13        5.25      1.81 o
  -6  12  10        1.89        0.45      2.08 o
  -4  12  10       28.25       30.63      1.51 o
  -2  12  10       72.00       72.74      1.69 o
   0  12  10        2.44        0.68      1.22 o
   2  12  10       12.08       11.34      1.29 o
   4  12  10        0.79        1.82      1.36 o
  -5  13  10        8.49       10.18      1.93 o
  -3  13  10        0.89        0.45      1.27 o
  -1  13  10        9.85        9.69      1.69 o
   1  13  10       47.87       42.69      1.68 o
   3  13  10       55.36       55.44      1.75 o
   5  13  10        6.99        9.12      1.61 o
  -6  14  10       10.17       15.39      3.24 o
  -4  14  10       10.78       11.19      1.44 o
  -2  14  10       42.66       37.73      1.50 o
   0  14  10       31.00       27.70      1.44 o
   2  14  10       10.67       10.95      1.89 o
   4  14  10       18.08       21.88      1.61 o
  -5  15  10        8.10        7.69      2.10 o
  -3  15  10       10.40        7.83      1.43 o
  -1  15  10       13.02       13.94      1.33 o
   1  15  10        0.01        0.30      1.12 o
   3  15  10       40.71       44.92      1.69 o
   5  15  10       30.10       34.46      2.52 o
  -6  16  10        3.28        2.60      3.31 o
  -4  16  10       13.03       14.54      2.10 o
  -2  16  10       14.37       14.59      1.46 o
   0  16  10       11.93       10.77      1.40 o
   2  16  10        4.47        7.44      1.32 o
   4  16  10       42.04       41.94      1.94 o
  -5  17  10       19.01       20.35      2.47 o
  -3  17  10       16.77       18.54      1.65 o
  -1  17  10        2.10        3.00      1.41 o
   1  17  10        0.45        0.07      1.26 o
   3  17  10       18.72       23.88      1.70 o
  -4  18  10       28.13       31.56      2.52 o
  -2  18  10       15.33       11.04      1.56 o
   0  18  10       10.86       10.55      1.58 o
   2  18  10       32.88       35.70      1.69 o
  -5  19  10        3.66        1.63      3.30 o
  -3  19  10        7.48        7.16      2.20 o
  -1  19  10        5.19        8.00      1.56 o
   1  19  10        7.17        7.96      1.49 o
   3  19  10       13.00       15.55      2.12 o
  -4  20  10        5.22        0.84      3.13 o
  -2  20  10       27.95       28.62      2.03 o
   0  20  10       27.91       30.79      4.53 o
   2  20  10       15.59       20.61      1.79 o
  -3  21  10        7.86        8.33      2.25 o
  -1  21  10        5.03        4.80      2.08 o
   1  21  10        1.01       -1.31      1.84 o
  -2  22  10        3.04        3.26      2.44 o
   0  22  10        1.36        4.78      2.90 o
  -7   1  11        4.98        7.93      1.36 o
  -5   1  11       78.80       88.92      2.12 o
  -3   1  11        2.89        4.13      0.96 o
  -1   1  11       31.77       30.71      0.93 o
   1   1  11      105.20      102.45      1.30 o
   3   1  11      273.14      257.31      2.32 o
   5   1  11        4.70        5.61      1.60 o
  -8   2  11       16.13       17.47      3.15 o
  -6   2  11       94.04       86.13      1.66 o
  -4   2  11        0.03       -0.03      0.81 o
  -2   2  11      115.44      108.05      1.90 o
   0   2  11      106.37      113.03      1.56 o
   2   2  11      207.93      173.92      1.60 o
   4   2  11       57.81       52.64      1.78 o
   6   2  11       15.92       16.66      2.49 o
  -7   3  11        5.46        5.74      1.95 o
  -5   3  11       37.33       39.12      1.36 o
  -3   3  11       51.73       46.76      1.54 o
  -1   3  11       72.35       67.35      1.26 o
   1   3  11      398.69      372.39      2.52 o
   3   3  11      335.76      304.16      2.91 o
   5   3  11        1.39        3.65      2.03 o
  -8   4  11        1.84        6.56      2.91 o
  -6   4  11       10.83       10.51      1.10 o
  -4   4  11        5.00        4.35      1.10 o
  -2   4  11      100.28       82.00      1.29 o
   0   4  11      681.42      611.40      3.38 o
   2   4  11      195.16      174.53      1.62 o
   4   4  11        7.03        8.51      1.47 o
   6   4  11        9.68        9.86      2.48 o
  -7   5  11        6.35        9.53      2.01 o
  -5   5  11        7.37        8.72      1.41 o
  -3   5  11      148.17      131.58      1.81 o
  -1   5  11      412.93      370.28      2.11 o
   1   5  11      187.08      169.58      1.56 o
   3   5  11       21.42       19.96      1.16 o
   5   5  11       17.87       18.16      2.24 o
  -8   6  11        0.73        7.55      2.98 o
  -6   6  11        0.29       -1.12      1.81 o
  -4   6  11        8.97        9.70      1.00 o
  -2   6  11      200.96      181.76      2.48 o
   0   6  11      303.12      277.90      2.90 o
   2   6  11        5.47        3.89      1.23 o
   4   6  11       13.68       12.16      1.43 o
   6   6  11        0.42        0.80      3.25 o
  -7   7  11        1.98        1.72      2.03 o
  -5   7  11       26.59       31.91      1.58 o
  -3   7  11      116.76      115.94      4.78 o
  -1   7  11      286.35      268.75      5.81 o
   1   7  11       49.31       46.55      1.15 o
   3   7  11       29.63       27.80      1.50 o
   5   7  11       19.37       23.59      2.39 o
  -6   8  11        9.48       10.15      1.98 o
  -4   8  11       74.12       78.75      1.78 o
  -2   8  11      118.10      102.62      2.12 o
   0   8  11      542.26      535.42      8.13 o
   2   8  11        4.11        1.94      1.04 o
   4   8  11       12.40       11.90      1.53 o
  -7   9  11        1.96        1.51      2.14 o
  -5   9  11       57.47       61.25      1.82 o
  -3   9  11       86.95       88.32      2.17 o
  -1   9  11      209.34      203.04      5.16 o
   1   9  11        4.14        4.76      1.01 o
   3   9  11       13.33       13.72      1.22 o
   5   9  11       11.27       14.32      2.45 o
  -6  10  11        1.86        2.51      2.45 o
  -4  10  11        4.23        6.06      1.37 o
  -2  10  11      240.26      213.97      2.87 o
   0  10  11       15.97       13.19      1.30 o
   2  10  11       21.94       20.88      1.23 o
   4  10  11       27.01       28.31      1.77 o
  -7  11  11        7.80       10.04      3.26 o
  -5  11  11       21.15       22.12      2.12 o
  -3  11  11       42.85       33.77      1.71 o
  -1  11  11      209.78      208.45      3.35 o
   1  11  11       43.85       44.58      1.33 o
   3  11  11       24.63       23.18      1.40 o
   5  11  11       19.67       24.23      2.65 o
  -6  12  11       27.14       33.38      3.55 o
  -4  12  11        9.54        8.77      1.41 o
  -2  12  11       37.84       35.28      1.49 o
   0  12  11       93.80       92.29      1.86 o
   2  12  11       83.38       93.53      3.10 o
   4  12  11        8.69        9.29      1.48 o
  -5  13  11       12.24       14.30      2.12 o
  -3  13  11        1.93        3.15      1.34 o
  -1  13  11        0.55        0.96      1.20 o
   1  13  11       32.28       32.22      1.31 o
   3  13  11       60.85       57.60      1.72 o
  -6  14  11       17.10       22.23      2.53 o
  -4  14  11        1.42        2.01      1.45 o
  -2  14  11        3.23        4.07      1.33 o
   0  14  11        4.48        3.81      1.35 o
   2  14  11       10.36       12.64      1.32 o
   4  14  11       22.80       21.69      1.66 o
  -5  15  11        8.76       11.44      2.57 o
  -3  15  11        2.55        2.21      1.45 o
  -1  15  11        8.40        8.84      1.38 o
   1  15  11       22.59       21.84      1.36 o
   3  15  11       20.97       26.30      1.80 o
  -4  16  11        0.12        1.41      2.83 o
  -2  16  11       27.57       24.70      1.62 o
   0  16  11        3.11        1.25      1.44 o
   2  16  11       12.81       13.59      1.47 o
   4  16  11        5.10        6.71      2.29 o
  -5  17  11        6.55        5.82      3.26 o
  -3  17  11        1.46       -0.58      1.55 o
  -1  17  11       23.16       24.83      2.03 o
   1  17  11       14.52       12.45      1.43 o
   3  17  11        8.50       11.23      1.65 o
  -4  18  11        9.21       12.81      3.25 o
  -2  18  11       21.05       17.97      1.71 o
   0  18  11        7.83        6.48      2.06 o
   2  18  11       24.96       27.71      1.77 o
  -3  19  11        0.47        0.22      1.70 o
  -1  19  11        3.92        0.99      2.00 o
   1  19  11       62.08       61.98      1.92 o
  -4  20  11        0.51        1.08      3.18 o
  -2  20  11        8.34        5.41      1.73 o
   0  20  11       11.09       15.35      4.07 o
   2  20  11       18.13       23.43      2.16 o
  -3  21  11        2.43        6.28      3.04 o
  -1  21  11        1.44        1.82      2.15 o
   1  21  11        4.96        3.38      2.30 o
  -2  22  11       13.26        7.84      3.25 o
   0  22  11        1.63        4.66      3.08 o
  -6   0  12       61.50       53.35      3.25 o
  -4   0  12        7.54        8.51      1.52 o
  -2   0  12      148.92      132.13      2.23 o
   0   0  12      421.45      418.73      6.43 o
   2   0  12      154.23      134.34      2.98 o
   4   0  12       39.54       39.63      2.14 o
   6   0  12       54.91       63.50      4.16 o
  -7   1  12        1.46        2.04      2.03 o
  -5   1  12       88.96       89.60      1.96 o
  -3   1  12       54.79       47.44      1.27 o
  -1   1  12      152.85      138.98      1.52 o
   1   1  12       40.34       36.03      1.69 o
   3   1  12       59.74       57.15      2.25 o
   5   1  12       18.47       18.63      1.55 o
  -6   2  12       39.28       40.88      2.19 o
  -4   2  12        0.23       -0.18      0.99 o
  -2   2  12      159.81      154.74      1.64 o
   0   2  12      214.67      220.24      3.94 o
   2   2  12        4.93        3.92      1.01 o
   4   2  12        8.24        8.31      1.54 o
   6   2  12        6.06        5.79      2.41 o
  -7   3  12        0.25       -0.96      2.91 o
  -5   3  12      125.93      121.73      2.15 o
  -3   3  12       52.42       48.71      1.23 o
  -1   3  12      194.36      189.45      3.03 o
   1   3  12       19.96       18.42      1.10 o
   3   3  12       37.18       36.59      1.44 o
   5   3  12        2.65        3.66      1.70 o
  -6   4  12       30.29       30.73      1.61 o
  -4   4  12       24.78       22.97      1.37 o
  -2   4  12       21.11       21.20      1.01 o
   0   4  12       69.36       69.17      1.28 o
   2   4  12       43.27       39.24      1.35 o
   4   4  12       32.58       30.94      1.70 o
   6   4  12        1.75       -0.18      3.72 o
  -7   5  12        2.11        5.23      2.03 o
  -5   5  12      147.14      153.52      2.28 o
  -3   5  12        5.68        3.02      1.07 o
  -1   5  12       17.72       11.10      1.29 o
   1   5  12       54.39       50.51      1.45 o
   3   5  12       14.81       16.20      1.40 o
   5   5  12       17.07       20.53      2.36 o
  -6   6  12       39.48       41.30      1.86 o
  -4   6  12       49.34       45.35      2.27 o
  -2   6  12        0.86        3.46      1.22 o
   0   6  12      216.75      209.65      2.25 o
   2   6  12       33.05       30.66      1.76 o
   4   6  12        2.31        1.87      1.89 o
  -7   7  12        1.10        2.58      3.13 o
  -5   7  12       34.85       41.47      1.74 o
  -3   7  12        5.80        3.55      1.60 o
  -1   7  12        7.23        5.64      1.30 o
   1   7  12       57.33       57.52      1.55 o
   3   7  12        0.84       -0.07      1.37 o
   5   7  12       37.72       37.73      3.60 o
  -6   8  12        0.32        0.92      1.90 o
  -4   8  12        4.83        4.82      1.35 o
  -2   8  12       10.65       10.64      1.52 o
   0   8  12       51.58       52.39      1.88 o
   2   8  12        0.24        0.70      1.34 o
   4   8  12        1.97        2.82      1.55 o
  -7   9  12        0.18        2.44      2.77 o
  -5   9  12       16.86       14.38      1.60 o
  -3   9  12       25.96       22.10      3.48 o
  -1   9  12      132.70      125.21      4.74 o
   1   9  12        7.30        7.25      1.28 o
   3   9  12       39.42       37.63      2.22 o
   5   9  12       28.98       32.27      2.88 o
  -6  10  12       10.37       11.77      2.15 o
  -4  10  12       21.66       16.54      1.50 o
  -2  10  12       54.40       52.25      2.47 o
   0  10  12       63.23       57.70      1.70 o
   2  10  12       39.15       36.55      2.15 o
   4  10  12       13.98       13.82      1.73 o
  -5  11  12        9.88       12.86      1.62 o
  -3  11  12        6.97        8.31      1.73 o
  -1  11  12       36.97       32.40      1.47 o
   1  11  12       16.32       12.46      1.43 o
   3  11  12       19.57       23.26      1.79 o
  -6  12  12        3.34        5.68      3.20 o
  -4  12  12        1.29        3.17      1.46 o
  -2  12  12       40.33       38.47      1.95 o
   0  12  12       14.07       12.58      1.41 o
   2  12  12       16.37       16.16      1.77 o
   4  12  12       22.97       27.16      1.99 o
  -5  13  12        3.95        5.53      2.11 o
  -3  13  12       29.72       28.51      1.62 o
  -1  13  12        0.64        2.01      1.27 o
   1  13  12        1.59        1.60      1.17 o
   3  13  12       15.13       15.83      1.82 o
  -4  14  12       22.91       27.57      1.74 o
  -2  14  12       21.56       23.89      1.97 o
   0  14  12       18.00       16.79      1.54 o
   2  14  12       32.84       30.37      1.56 o
   4  14  12        1.79        2.17      2.88 o
  -5  15  12        3.45        3.20      2.33 o
  -3  15  12       24.06       24.72      1.73 o
  -1  15  12        5.34        1.52      4.95 o
   1  15  12        0.67       -0.78      1.29 o
   3  15  12       32.98       39.43      2.66 o
  -4  16  12       12.67       13.13      2.26 o
  -2  16  12        3.55        4.82      3.21 o
   0  16  12       19.78       15.99      1.69 o
   2  16  12        1.68        3.81      1.51 o
  -3  17  12        1.60        2.53      1.72 o
  -1  17  12       16.53       20.53      4.40 o
   1  17  12        0.53       -0.25      1.44 o
   3  17  12       14.81       15.85      3.30 o
  -4  18  12        3.27        5.41      3.17 o
  -2  18  12       13.97        9.52      2.12 o
   0  18  12       21.77       24.50      2.15 o
   2  18  12       16.33       19.76      1.76 o
  -3  19  12        2.98        7.37      2.18 o
  -1  19  12       21.44       24.88      2.42 o
   1  19  12        4.34        3.99      1.60 o
  -2  20  12        4.65        2.24      2.23 o
   0  20  12        2.79        4.04      2.14 o
  -1  21  12        5.71        7.19      3.21 o
  -7   1  13        3.67        3.24      2.10 o
  -5   1  13        6.30        4.62      1.43 o
  -3   1  13      110.68      109.01      1.62 o
  -1   1  13      184.62      184.54      1.80 o
   1   1  13       42.77       41.21      1.21 o
   3   1  13       40.98       43.23      2.87 o
   5   1  13        8.02       10.35      1.62 o
  -6   2  13        7.65        9.08      1.98 o
  -4   2  13       14.63       14.00      1.20 o
  -2   2  13       68.30       66.57      1.67 o
   0   2  13      828.05      807.97     10.53 o
   2   2  13      119.04      114.35      1.60 o
   4   2  13       56.00       48.43      1.90 o
  -7   3  13       15.90       14.34      3.37 o
  -5   3  13       12.28       12.06      1.51 o
  -3   3  13       47.91       49.59      1.70 o
  -1   3  13      350.18      339.67      3.46 o
   1   3  13      139.37      129.44      1.78 o
   3   3  13       26.95       25.61      1.47 o
   5   3  13       46.67       50.95      2.77 o
  -6   4  13        0.56        2.61      2.02 o
  -4   4  13        0.10        0.94      1.26 o
  -2   4  13       33.85       35.26      1.33 o
   0   4  13      120.98      114.01      1.54 o
   2   4  13      138.28      130.07      2.51 o
   4   4  13        4.34        3.41      2.05 o
  -7   5  13       10.56       12.04      3.32 o
  -5   5  13       38.64       37.81      2.24 o
  -3   5  13       69.59       65.43      1.75 o
  -1   5  13       74.58       70.92      2.62 o
   1   5  13      140.48      132.46      1.98 o
   3   5  13       45.94       50.38      1.78 o
   5   5  13       22.71       24.31      2.63 o
  -6   6  13        6.01        9.91      2.15 o
  -4   6  13       12.99       16.82      2.11 o
  -2   6  13       33.77       35.84      1.52 o
   0   6  13       48.11       47.33      1.53 o
   2   6  13       41.17       43.94      1.70 o
   4   6  13       15.10       15.69      2.22 o
  -5   7  13        6.81       10.47      2.29 o
  -3   7  13       72.79       70.65      4.15 o
  -1   7  13       43.98       40.18      1.54 o
   1   7  13       44.86       42.74      1.55 o
   3   7  13       10.00       11.11      1.53 o
  -6   8  13       20.90       23.56      3.40 o
  -4   8  13        2.47        2.04      1.67 o
  -2   8  13       72.65       75.00      2.25 o
   0   8  13        4.25        2.35      1.56 o
   2   8  13       32.24       33.63      1.66 o
   4   8  13        6.52        8.92      2.26 o
  -7   9  13        0.06        0.73      3.03 o
  -5   9  13       30.26       31.74      2.20 o
  -3   9  13       18.37       15.97      1.80 o
  -1   9  13       30.05       23.99      1.87 o
   1   9  13       25.89       24.56      2.02 o
   3   9  13        0.43        1.81      1.57 o
  -6  10  13        2.73        4.76      2.82 o
  -4  10  13        0.04        0.88      1.78 o
  -2  10  13       31.82       36.88      2.14 o
   0  10  13       14.02       12.86      1.45 o
   2  10  13       10.13       12.65      1.61 o
   4  10  13       10.65       14.64      2.19 o
  -5  11  13        6.43        7.87      1.70 o
  -3  11  13       16.13       14.22      2.20 o
  -1  11  13       32.07       33.32      2.01 o
   1  11  13       32.27       31.35      1.69 o
   3  11  13       11.72       13.33      1.82 o
  -6  12  13        2.76        8.29      3.12 o
  -4  12  13        4.34        6.27      1.90 o
  -2  12  13       21.48       24.82      1.94 o
   0  12  13        7.86       10.92      1.52 o
   2  12  13       15.87       17.40      1.97 o
   4  12  13        2.69        4.55      2.89 o
  -5  13  13       10.24       11.81      2.28 o
  -3  13  13        8.47       10.90      1.93 o
  -1  13  13       18.40       17.36      1.88 o
   1  13  13        0.04       -0.02      1.54 o
   3  13  13       17.89       21.90      1.94 o
  -4  14  13       28.76       34.07      2.37 o
  -2  14  13        6.87        7.75      1.91 o
   0  14  13       23.57       21.66      1.68 o
   2  14  13        8.55        7.21      1.75 o
  -5  15  13        0.59        1.58      3.33 o
  -3  15  13       21.58       28.48      2.31 o
  -1  15  13        9.05        4.62      5.51 o
   1  15  13        7.71        4.93      1.84 o
   3  15  13        0.77        1.51      2.84 o
  -4  16  13        6.31        6.15      1.82 o
  -2  16  13        0.73        2.45      2.03 o
   0  16  13        1.61        2.05      1.38 o
   2  16  13       24.52       27.77      2.07 o
  -3  17  13       18.74       19.88      5.78 o
  -1  17  13       19.74       21.05      2.31 o
   1  17  13        1.29       -0.73      1.82 o
  -2  18  13       32.90       28.28      3.26 o
   0  18  13       38.15       40.54      2.01 o
  -3  19  13       25.89       34.75      3.50 o
  -1  19  13       21.92       23.62      2.40 o
   1  19  13       16.37       17.11      2.48 o
   0  20  13        9.62        8.29      3.09 o
  -6   0  14       11.60       11.37      2.80 o
  -4   0  14       32.04       28.70      1.91 o
  -2   0  14       13.56       14.64      1.64 o
   0   0  14       85.05       82.18      2.09 o
   2   0  14       71.06       72.01      2.15 o
   4   0  14        4.03        7.14      2.21 o
  -7   1  14        3.89        5.56      2.18 o
  -5   1  14       18.02       18.93      1.42 o
  -3   1  14       18.28       15.93      1.17 o
  -1   1  14       64.70       67.01      2.15 o
   1   1  14       28.59       31.42      1.22 o
   3   1  14        4.51        4.58      1.80 o
   5   1  14       32.64       33.95      1.90 o
  -6   2  14        4.30        3.48      1.97 o
  -4   2  14       12.53       10.77      1.25 o
  -2   2  14        3.80        3.26      1.05 o
   0   2  14        6.36        9.11      1.11 o
   2   2  14       21.22       21.08      1.43 o
   4   2  14       14.49       16.63      1.97 o
  -7   3  14        0.64       -1.59      3.21 o
  -5   3  14        4.66        6.29      1.53 o
  -3   3  14        1.51        1.29      1.09 o
  -1   3  14      163.11      160.35      1.80 o
   1   3  14        5.54        4.96      1.07 o
   3   3  14       81.73       82.29      2.96 o
   5   3  14       10.07       11.14      3.74 o
  -6   4  14       20.73       20.73      2.37 o
  -4   4  14       15.58       16.12      1.91 o
  -2   4  14       31.68       32.59      1.51 o
   0   4  14      106.13      107.09      1.97 o
   2   4  14       73.84       79.29      5.36 o
   4   4  14       18.99       16.57      2.37 o
  -5   5  14       46.19       47.43      2.65 o
  -3   5  14       21.60       19.15      1.60 o
  -1   5  14       41.15       42.38      2.33 o
   1   5  14       12.89       16.24      1.43 o
   3   5  14       10.93       12.21      1.79 o
  -6   6  14       30.32       29.66      2.45 o
  -4   6  14        3.36        3.38      1.79 o
  -2   6  14      131.52      130.85      2.23 o
   0   6  14        3.75        3.76      1.34 o
   2   6  14        1.79        4.42      1.50 o
   4   6  14       39.16       43.45      2.90 o
  -5   7  14        7.84        4.35      2.03 o
  -3   7  14       42.06       36.55      2.09 o
  -1   7  14       89.93       91.46      1.97 o
   1   7  14        1.03        1.22      1.65 o
   3   7  14        2.29        1.79      1.56 o
  -6   8  14        0.20        0.07      3.32 o
  -4   8  14        7.45        6.72      1.89 o
  -2   8  14       21.71       22.51      1.92 o
   0   8  14        0.57        2.26      1.71 o
   2   8  14       47.72       49.93      1.86 o
   4   8  14       19.93       22.89      2.67 o
  -5   9  14        4.78        4.17      2.06 o
  -3   9  14       13.52       13.13      1.93 o
  -1   9  14       43.89       42.67      2.06 o
   1   9  14        1.76        2.76      1.48 o
   3   9  14       24.43       24.06      1.88 o
  -6  10  14       24.77       30.53      3.98 o
  -4  10  14       21.17       19.10      2.09 o
  -2  10  14       36.56       35.67      2.79 o
   0  10  14       10.02        9.24      1.52 o
   2  10  14       39.04       40.40      1.89 o
  -5  11  14       26.28       28.94      2.41 o
  -3  11  14       21.79       20.93      2.22 o
  -1  11  14        5.83        5.40      1.45 o
   1  11  14       38.37       34.08      1.80 o
   3  11  14       13.00       15.92      1.87 o
  -4  12  14       10.53       16.05      2.81 o
  -2  12  14        3.88        4.48      1.93 o
   0  12  14       55.57       49.34      1.93 o
   2  12  14        3.80        5.44      1.77 o
   4  12  14       14.70       17.80      3.18 o
  -5  13  14       15.74       14.74      3.50 o
  -3  13  14       48.88       47.03      2.39 o
  -1  13  14       46.81       50.16      1.90 o
   1  13  14        3.54        2.48      1.67 o
   3  13  14        9.32        7.13      3.10 o
  -4  14  14       12.78       15.69      2.30 o
  -2  14  14       10.27        9.68      2.09 o
   0  14  14        8.03        4.81      1.69 o
   2  14  14        7.67        6.73      1.87 o
  -3  15  14       48.49       55.20      2.64 o
  -1  15  14        3.26        4.23      2.89 o
   1  15  14        9.03        8.57      1.87 o
  -4  16  14       14.33       17.71      3.45 o
  -2  16  14       23.73       29.15      3.75 o
   0  16  14        4.83        2.63      1.81 o
  -3  17  14        5.16       14.50      2.49 o
  -1  17  14       16.16       16.35      2.28 o
   1  17  14        8.21        5.40      3.59 o
  -7   1  15        0.65        1.17      2.16 o
  -5   1  15        3.31        5.14      1.43 o
  -3   1  15        9.97        8.31      1.23 o
  -1   1  15       94.01       99.52      1.70 o
   1   1  15        5.04        5.29      1.15 o
   3   1  15       30.62       29.47      2.17 o
  -6   2  15        5.30        5.50      2.97 o
  -4   2  15       37.78       34.96      1.50 o
  -2   2  15       13.05       10.69      1.22 o
   0   2  15       39.16       43.99      1.38 o
   2   2  15       36.76       43.17      3.68 o
   4   2  15       24.13       33.21      3.71 o
  -5   3  15       29.25       29.54      2.26 o
  -3   3  15        2.15        0.75      1.47 o
  -1   3  15       71.79       73.30      1.88 o
   1   3  15        8.21        8.41      1.41 o
   3   3  15       30.43       32.08      5.29 o
  -6   4  15       47.38       50.54      2.76 o
  -4   4  15        2.60        3.66      1.88 o
  -2   4  15       11.67       11.88      1.54 o
   0   4  15        4.49        2.46      1.40 o
   2   4  15       18.49       23.31      1.95 o
   4   4  15       54.36       63.87      3.03 o
  -5   5  15       21.88       26.02      2.29 o
  -3   5  15        2.86        3.42      1.60 o
  -1   5  15       40.09       39.70      1.73 o
   1   5  15       89.54       88.49      2.81 o
   3   5  15       17.51       22.33      2.41 o
  -6   6  15       11.25       12.58      2.46 o
  -4   6  15        3.79        2.52      1.95 o
  -2   6  15       35.66       34.10      1.76 o
   0   6  15       26.65       25.40      1.60 o
   2   6  15       62.30       60.39      1.96 o
   4   6  15        3.08        3.63      3.41 o
  -5   7  15       18.70       19.45      2.28 o
  -3   7  15       10.33       10.02      1.98 o
  -1   7  15        4.33        7.18      1.52 o
   1   7  15       33.55       33.43      2.07 o
   3   7  15        0.32        1.19      1.69 o
  -4   8  15        0.65        1.12      1.88 o
  -2   8  15        7.19        8.13      1.85 o
   0   8  15       24.00       23.30      2.02 o
   2   8  15        0.41        1.08      1.62 o
  -5   9  15       10.14       10.03      2.25 o
  -3   9  15        2.25        1.33      1.91 o
  -1   9  15        9.86       12.16      1.87 o
   1   9  15        7.56        6.37      1.65 o
   3   9  15        0.32        2.00      1.76 o
  -4  10  15        2.63        3.94      2.02 o
  -2  10  15        1.66        1.91      1.91 o
   0  10  15       22.59       28.30      1.80 o
   2  10  15       14.47       16.09      1.86 o
  -5  11  15        5.52        5.32      2.71 o
  -3  11  15        0.25        0.20      2.32 o
  -1  11  15       36.51       41.84      1.89 o
   1  11  15       11.80       10.44      1.77 o
   3  11  15        3.38        6.21      2.87 o
  -4  12  15        9.70       18.13      5.89 o
  -2  12  15       14.52       15.95      2.17 o
   0  12  15       21.80       26.77      1.87 o
   2  12  15       18.85       18.79      1.98 o
  -3  13  15       18.82       24.06      3.43 o
  -1  13  15       33.99       39.23      1.98 o
   1  13  15        9.17        9.21      1.85 o
  -4  14  15       13.20       15.21      3.40 o
  -2  14  15        8.60        8.48      2.24 o
   0  14  15        3.69        2.64      1.80 o
  -3  15  15        1.34        4.11      2.33 o
  -1  15  15        8.94        9.82      2.20 o
   1  15  15        0.51        0.83      3.30 o
  -2  16  15        6.76        6.58      2.66 o
   0  16  15       11.03        7.97      3.34 o
  -6   0  16       29.85       28.33      3.24 o
  -4   0  16        7.76       10.96      1.98 o
  -2   0  16       11.41        6.27      1.80 o
   0   0  16       47.96       45.39      2.10 o
   2   0  16        3.17        8.09      2.60 o
  -5   1  16       29.40       31.71      2.02 o
  -3   1  16       24.98       23.94      1.40 o
  -1   1  16       85.65       84.67      1.66 o
   1   1  16       11.16        9.60      1.47 o
   3   1  16        2.01        6.25      3.01 o
  -6   2  16        6.59        6.29      3.20 o
  -4   2  16       13.19       18.31      1.80 o
  -2   2  16        0.19        1.30      1.52 o
   0   2  16       31.57       31.88      2.10 o
   2   2  16        5.37        7.13      2.19 o
   4   2  16       14.66       19.82      3.71 o
  -5   3  16        3.02        1.55      2.05 o
  -3   3  16       29.62       28.26      1.83 o
  -1   3  16       14.06       15.89      2.02 o
   1   3  16        5.41        6.53      1.48 o
   3   3  16       40.22       45.40      2.86 o
  -6   4  16       12.55       13.73      2.53 o
  -4   4  16       21.23       21.85      2.13 o
  -2   4  16       80.46       84.02      2.18 o
   0   4  16       29.54       25.12      1.68 o
   2   4  16        3.23        5.07      1.89 o
  -5   5  16       16.22       18.91      2.36 o
  -3   5  16       67.08       64.82      3.12 o
  -1   5  16      137.27      139.20      2.43 o
   1   5  16       29.67       32.83      2.71 o
   3   5  16        5.03       11.48      3.83 o
  -6   6  16        4.76        4.06      3.44 o
  -4   6  16        0.46       -0.66      2.03 o
  -2   6  16       10.61       10.96      1.69 o
   0   6  16       85.96       79.74      2.95 o
   2   6  16        7.64        5.85      1.72 o
  -5   7  16        2.11        1.73      2.23 o
  -3   7  16        0.65        0.46      2.06 o
  -1   7  16       41.08       47.23      2.34 o
   1   7  16       10.75        7.65      2.00 o
   3   7  16        3.17        5.71      3.23 o
  -6   8  16        7.26        7.41      3.43 o
  -4   8  16        1.29       -1.12      2.05 o
  -2   8  16       11.37        7.74      5.59 o
   0   8  16       13.30       12.67      2.04 o
   2   8  16       13.90       16.12      1.89 o
  -5   9  16        5.93        6.11      4.97 o
  -3   9  16       16.06       15.73      2.28 o
  -1   9  16       12.17       15.89      3.58 o
   1   9  16       35.18       41.04      2.05 o
   3   9  16        1.62       -0.38      2.88 o
  -4  10  16        6.35        9.93      4.57 o
  -2  10  16        5.60        6.56      2.03 o
   0  10  16       47.81       47.66      2.02 o
   2  10  16        7.86        5.36      1.85 o
  -5  11  16        0.52       -3.43      3.43 o
  -3  11  16       22.26       26.06      2.48 o
  -1  11  16       44.01       52.13      2.39 o
   1  11  16        2.14        2.33      1.80 o
  -4  12  16       18.17       20.19      3.64 o
  -2  12  16       16.53       18.02      2.39 o
   0  12  16        9.93        7.88      1.81 o
  -3  13  16       16.52       19.73      2.54 o
  -1  13  16        6.39        4.72      1.75 o
   1  13  16        2.76        1.23      2.35 o
  -2  14  16        0.55        0.59      2.27 o
   0  14  16       12.14       11.00      3.31 o
  -5   1  17        0.18       -1.83      1.83 o
  -3   1  17       12.96       12.96      2.36 o
  -1   1  17       24.71       25.87      1.73 o
   1   1  17        0.13        0.45      1.53 o
  -6   2  17        4.35        2.41      3.11 o
  -4   2  17       12.78       14.44      1.83 o
  -2   2  17       18.96       21.32      1.81 o
   0   2  17        2.65        1.47      1.52 o
   2   2  17       22.79       29.63      3.18 o
  -5   3  17        1.13       -0.01      2.15 o
  -3   3  17       22.32       19.32      2.23 o
  -1   3  17        5.31        4.39      1.64 o
   1   3  17        2.05        3.85      3.13 o
   3   3  17       15.34       22.55      3.30 o
  -4   4  17        4.15        5.01      2.13 o
  -2   4  17       30.43       29.72      1.92 o
   0   4  17       11.20        8.77      1.65 o
   2   4  17        3.79        3.62      2.57 o
  -5   5  17        4.28        5.04      2.56 o
  -3   5  17        0.42       -0.74      2.13 o
  -1   5  17       22.96       25.26      1.80 o
   1   5  17        7.11        7.91      2.06 o
  -4   6  17        6.24        7.01      2.67 o
  -2   6  17        0.69       -0.51      1.74 o
   0   6  17       12.18       12.72      1.72 o
   2   6  17       12.90       13.77      1.85 o
  -5   7  17       10.97        9.49      3.45 o
  -3   7  17        4.53        3.88      2.32 o
  -1   7  17       43.00       50.33      2.56 o
   1   7  17        0.43       -0.13      2.09 o
  -4   8  17       20.35       23.61      3.33 o
  -2   8  17       60.26       71.23      2.84 o
   0   8  17       12.89       12.59      2.22 o
   2   8  17        7.08        6.53      3.01 o
  -3   9  17       14.95       14.80      2.48 o
  -1   9  17       74.22       83.76      2.95 o
   1   9  17       29.70       29.15      2.07 o
  -4  10  17        2.70        5.09      3.56 o
  -2  10  17        2.70        5.41      2.97 o
   0  10  17       18.16       21.39      2.40 o
  -3  11  17        3.47        2.91      2.39 o
  -1  11  17        1.58        5.68      1.87 o
   1  11  17       22.52       21.69      3.75 o
  -2  12  17        8.25       10.63      2.42 o
   0  12  17        2.71        5.39      3.26 o
  -4   0  18       44.64       41.67      4.10 o
  -2   0  18       12.43       15.82      3.26 o
   0   0  18        0.69        1.39      2.96 o
  -3   1  18       19.47       23.98      2.20 o
  -1   1  18       19.89       19.10      1.79 o
   1   1  18       26.67       28.54      2.32 o
  -4   2  18        4.88        4.26      1.83 o
  -2   2  18       33.15       34.45      2.01 o
   0   2  18        0.25       -0.13      1.68 o
   2   2  18        4.30        5.70      3.10 o
  -5   3  18        3.01       -0.35      2.93 o
  -3   3  18        3.60        2.58      1.88 o
  -1   3  18       18.63       20.55      1.84 o
   1   3  18        6.92        8.26      2.15 o
  -4   4  18        7.38        8.58      2.35 o
  -2   4  18       11.41        6.56      1.87 o
   0   4  18        0.00       -0.92      1.69 o
   2   4  18       12.82       15.23      3.35 o
  -3   5  18       15.54        9.12      2.37 o
  -1   5  18       24.79       24.95      1.94 o
   1   5  18       11.52       12.81      2.23 o
  -4   6  18       16.92       19.06      2.54 o
  -2   6  18       52.90       50.08      2.67 o
   0   6  18        2.38        2.01      1.79 o
   2   6  18        8.99        9.45      3.12 o
  -3   7  18        2.78        0.40      2.37 o
  -1   7  18       23.01       27.33      3.00 o
   1   7  18       11.48        7.92      2.93 o
  -2   8  18        0.21        2.88      2.30 o
   0   8  18        0.32       -0.54      2.24 o
  -1   9  18        2.35        4.33      2.35 o
   0  10  18        5.02        5.16      3.39 o
  -1  11  18       17.08       14.44      3.42 o
  -3   1  19        1.00        1.36      2.44 o
  -1   1  19        2.65        2.05      2.22 o
   1   1  19        4.92        4.97      3.10 o
  -2   2  19        2.87        4.35      2.44 o
   0   2  19        6.95        3.24      2.26 o
  -3   3  19        4.28        0.36      2.32 o
  -1   3  19        7.74        8.22      1.83 o
   1   3  19        4.06        2.96      2.24 o
  -4   4  19        4.37        6.72      3.06 o
  -2   4  19        4.94        6.15      1.91 o
   0   4  19        3.90        1.18      1.79 o
  -3   5  19        3.39       -0.14      3.17 o
  -1   5  19       15.78       15.25      1.93 o
  -2   6  19       11.17       11.97      3.30 o
   0   6  19       16.27       20.34      3.42 o
   0   2  20        0.63        0.69      3.21 o
 
